# Supplementary material for: Impaired Intestinal Permeability of Tricellular Tight Junctions in Patients with Irritable Bowel Syndrome with Mixed Bowel Habits (IBS-M)
Source: Cells. 2023 Jan 5;12(2):236. doi: 10.3390/cells12020236 (PMC9856377; doi:10.3390/cells12020236)
Supplement: Supplementary file 1 [file cells-12-00236-s001.zip]

Archive with 1 entries (1 files):
- cells-2059711-supplementary.xlsx
