# Supplementary material for: Impaired Intestinal Permeability of Tricellular Tight Junctions in Patients with Irritable Bowel Syndrome with Mixed Bowel Habits (IBS-M)
Source: Cells. 2023 Jan 5;12(2):236. doi: 10.3390/cells12020236 (PMC9856377; doi:10.3390/cells12020236)
Supplement: Supplementary file 1 [file cells-12-00236-s001.zip › cells-2059711-supplementary.xlsx]

## Sheet: Table S1
Upstream Regulator	Expr Log Ratio	Molecule Type	Predicted Activation State	Activation z-score	Flags	p-value of overlap	Target Molecules in Dataset	Mechanistic Network
deferoxamine		chemical drug	Activated	2,930	bias	1,54E-11	ADM,CCL20,CDKN1A,CYP3A5,DDIT3,DUSP5,ERRFI1,IGFBP2,MAP1LC3B,PLAUR	33 (20)
carbonyl cyanide m-chlorophenyl hydrazone		chemical toxicant	Activated	2,563	bias	1,36E-09	CCL20,DDIT3,DUSP5,ERRFI1,GK,MAP1LC3B,RND3
SB203580		chemical drug	Inhibited	-2,891	bias	2,19E-09	CCL20,CD274,CDKN1A,DDIT3,DKK1,GK,IRF7,MUC5B,MXD1,PLAUR	41 (19)
LDL		complex		0,836	bias	4,24E-09	CBS/LOC102724560,CCL20,CDKN1A,DDIT3,IGFBP2,IRF7,RCAN1,RND3,SLC2A1,SQSTM1	39 (17)
INS		other		0,966		7,33E-09	ADM,CBS/LOC102724560,CDKN1A,DDIT3,ERRFI1,IGFBP2,SLC2A1,VEGFA,VLDLR	32 (19)
beta-estradiol		chemical - endogenous mammalian		0,941		7,77E-09	ADM,ALDH4A1,CBS/LOC102724560,CCL20,CD274,CDKN1A,CENPF,CLDN23,DDIT3,DKK1	45 (19)
PRKCD		kinase	Activated	2,114	bias	2,60E-08	CCL20,CDKN1A,DDIT3,HRH1,MAP1LC3B,MUC5B,PPP1R15A,RCAN1,VEGFA	36 (20)
palbociclib		chemical drug		1,912	bias	3,09E-08	ADM,CD274,CDKN1A,CENPF,IRF7,MXD1,PPP1R15A	27 (7)
diclofenac		chemical drug		1,802	bias	3,09E-08	CDKN1A,DDIT3,MAP1LC3B,PPP1R15A,SLC2A1,SQSTM1,VEGFA	40 (20)
NUPR1		transcription regulator	Activated	2,496		3,30E-08	ADM,ALDH5A1,CACNA2D2,DDIT3,DUSP5,GK,MAFG,MXD1,MYD88,PIM1
tetradecanoylphorbol acetate		chemical drug	Activated	3,207	bias	3,70E-08	ADM,CBS/LOC102724560,CCL20,CDKN1A,DDIT3,DUSP5,EPHA2,ERRFI1,HRH1,IGFBP2	43 (16)
CSF2		cytokine	Activated	2,668	bias	4,81E-08	CCL23,CDKN1A,DDIT3,GK,IFNLR1,PIM1,PLAUR,PPP1R15A,RHOV,SLC2A1	40 (12)
STAT3		transcription regulator		1,856	bias	5,50E-08	ADM,CCL20,CD274,CDKN1A,DDIT3,DKK1,DLEC1,DUSP5,FLRT3,IRF7	41 (18)
tosedostat		chemical drug	Activated	2,236	bias	6,40E-08	CBS/LOC102724560,CDKN1A,DDIT3,PPP1R15A,VEGFA
cigarette smoke		chemical toxicant	Activated	2,074	bias	8,05E-08	ADM,CDKN1A,CYP3A5,DDIT3,MAFF,MAP1LC3B,MYD88,SLC2A1,SQSTM1	40 (21)
IFNG		cytokine	Activated	3,060		8,38E-08	ADM,CCL20,CCL23,CCNO,CD274,CDKN1A,CRABP1,DDIT3,DKK1,DUSP5	43 (16)
TNF		cytokine	Activated	3,979		8,53E-08	ADM,CCL20,CD274,CDKN1A,DDIT3,DKK1,DUSP5,EPHA2,IGFBP2,IRF7	41 (16)
cycloheximide		chemical reagent		0,128		1,22E-07	ADM,CCL20,CDKN1A,CYP3A5,IGFBP2,IRF7,MXD1,PLAUR,RCAN1,SLC2A1	34 (20)
GPER1		G-protein coupled receptor	Activated	2,449	bias	1,23E-07	CDKN1A,DDIT3,DUSP5,ERRFI1,PPP1R15A,SLC2A1	40 (15)
lipopolysaccharide		chemical drug	Activated	3,914	bias	1,45E-07	ADM,CCL20,CD274,CDKN1A,CYP3A5,DDIT3,DUSP5,GK,GPC4,IRF7	44 (16)
PRKAA1		kinase		1,195	bias	2,23E-07	CDKN1A,CENPF,CYP3A5,DDIT3,RND3,SLC2A1,TNFSF15,VEGFA	37 (22)
FGF2		growth factor		1,708	bias	2,33E-07	ADM,CCL20,CD274,CDKN1A,DDIT3,DKK1,ERRFI1,IGFBP2,PLAUR,SLC2A1	38 (22)
CEBPB		transcription regulator		1,197	bias	2,52E-07	ADM,CBX5,CCL20,CD274,CDKN1A,DDIT3,IRF7,PLAUR,PPP1R15A,RCAN1	39 (21)
IL4		cytokine	Activated	2,099	bias	2,92E-07	CCL20,CCL23,CD274,CDKN1A,CRABP1,EPHA2,HRH1,IFNLR1,IRF7,MUC5B	39 (17)
IgG		complex		-0,370		3,42E-07	ADM,CDKN1A,DDIT3,MXD1,PIM1,PLAUR,PPP1R15A,RND3,TNFSF15,VEGFA	42 (18)
SP600125		chemical drug		-1,726		4,01E-07	ADM,CCL20,CDKN1A,DDIT3,DKK1,FLRT3,MAP1LC3B,MUC5B,SQSTM1,VEGFA	37 (21)
NFkB (complex)		complex		1,879	bias	4,54E-07	ADM,CCL20,CD274,CDKN1A,CYP3A5,DDIT3,DUSP5,IGFBP2,IRF7,MUC5B	39 (20)
PDGF BB		complex	Activated	2,404	bias	4,58E-07	ADM,CCL20,CCNO,CDKN1A,DDIT3,DUSP5,PIM1,PPP1R15A,RND3,VEGFA	38 (19)
MAP2K1		kinase		1,611	bias	4,82E-07	CD274,CDKN1A,DKK1,DUSP5,MUC5B,PIM1,PLAUR,VEGFA	37 (18)
EGF		growth factor	Activated	2,451	bias	4,95E-07	AMIGO1,ARL14,CCL20,CD274,CDKN1A,DDIT3,DUSP5,EPHA2,ERRFI1,IGFBP2	38 (18)
IL1B		cytokine	Activated	2,877		5,62E-07	ADM,CCL20,CD274,CDKN1A,CYP3A5,DDIT3,DUSP5,ERRFI1,IRF7,MUC5B	38 (19)
PPRC1		transcription regulator	Activated	2,200	bias	5,89E-07	CCL20,DUSP5,ERRFI1,GK,RND3
MTOR		kinase		0,563		6,86E-07	ADM,CD274,CDKN1A,DDIT3,MAP1LC3B,PIM1,POLR1A,SLC2A1,SQSTM1,VEGFA	38 (21)
dexamethasone		chemical drug		-1,269		8,86E-07	ADAMTS15,ADM,ALDH4A1,CCL20,CCL23,CD274,CDKN1A,CLCA3P,CYP3A5,DDIT3	45 (17)
U0126		chemical drug		-1,900	bias	9,23E-07	CCNO,CD274,CDKN1A,DDIT3,DUSP5,EPHA2,ERRFI1,ITPKC,MUC5B,PLAUR	38 (21)
PD98059		chemical - kinase inhibitor	Inhibited	-2,839	bias	1,05E-06	CCL20,CDKN1A,DDIT3,DUSP5,ERRFI1,MUC5B,MXD1,PIM1,PLAUR,PPP1R15A	37 (20)
EIF2AK3		kinase		1,874	bias	1,12E-06	CCL20,CD274,DDIT3,MAP1LC3B,PPP1R15A,SQSTM1,VEGFA	36 (16)
carbamazepine		chemical drug	Activated	2,194	bias	1,33E-06	CYP3A5,DDIT3,MAP1LC3B,SQSTM1,VEGFA	21 (11)
cobalt chloride		chemical reagent	Activated	2,360	bias	1,38E-06	ADM,CD274,CDKN1A,PLAUR,SLC2A1,VEGFA	29 (17)
IGF1		growth factor		1,992	bias	1,53E-06	ADM,CDKN1A,DDIT3,ERRFI1,IGFBP2,MAFG,MUC5B,PIM1,PLAUR,SLC25A25	34 (22)
JUN		transcription regulator		1,457	bias	1,67E-06	CCL20,CD274,CDKN1A,DKK1,DUSP5,IGFBP2,PARD6B,PIM1,PLAUR,TNFSF15	38 (18)
thapsigargin		chemical toxicant	Activated	2,596	bias	1,93E-06	CCL20,CDKN1A,DDIT3,ERRFI1,PPP1R15A,RCAN1,UPP1,VEGFA	37 (16)
paclitaxel		chemical drug		1,600		1,98E-06	ADM,CD274,CDKN1A,CYP3A5,DDIT3,DUSP5,EPHA2,ITPKC,PLAUR	41 (18)
S-nitroso-N-acetyl-DL-penicillamine		chemical reagent	Activated	2,223		2,26E-06	ADM,CDKN1A,DDIT3,SLC2A1,VEGFA	26 (15)
nickel chloride		chemical toxicant	Activated	2,200	bias	2,26E-06	ADM,MAFF,SLC2A1,SQSTM1,VEGFA	20 (8)
sirolimus		chemical drug		-1,510		2,28E-06	ADM,CCL20,CD274,CDKN1A,DDIT3,IRF7,MAP1LC3B,PIM1,PLAUR,SLC2A1	36 (18)
LDLR		transporter				2,33E-06	CD274,CDKN1A,CENPF,DDIT3,IRF7,PPP1R15A,SLC2A1,VLDLR	34 (14)
Z36		chemical reagent		1,982	bias	2,36E-06	CDKN1A,DDIT3,MAP1LC3B,PPP1R15A	16 (7)
Vegf		group		1,816	bias	2,51E-06	CCL14,CCL20,CENPF,CRABP1,DDIT3,DUSP5,NOSTRIN,PLAUR,RCAN1,TNFSF15	32 (12)
RAD21L1		other				3,18E-06	DUSP5,EPHA2,PPP1R15A,SQSTM1
tributyrin		chemical drug	Activated	2,219	bias	3,37E-06	ADM,C1orf116,CCL20,CD274,CDKN1A
BCL3		transcription regulator		-0,188		3,37E-06	CCL20,CD274,DUSP5,PLAUR,VLDLR	30 (11)
EPAS1		transcription regulator		1,778	bias	3,43E-06	ADM,CD274,CDKN1A,DDIT3,MAFF,SLC2A1,TNFSF15,VEGFA	36 (17)
arsenite		chemical toxicant		1,925	bias	3,48E-06	CDKN1A,DDIT3,MAFF,MAFG,SQSTM1,VEGFA	35 (21)
A-443654		chemical drug				3,49E-06	DDIT3,MAP1LC3B,SQSTM1
STAG3		other				3,66E-06	DUSP5,EPHA2,PPP1R15A,SQSTM1
N-acetyl-L-cysteine		chemical drug	Inhibited	-2,763	bias	3,73E-06	ADM,CCL20,CD274,CDKN1A,DDIT3,MAP1LC3B,PLAUR,VEGFA	34 (18)
MMP9		peptidase		-0,031		3,84E-06	CD274,CDKN1A,DDIT3,MUC5B,PIM1,VEGFA	41 (17)
LY294002		chemical drug	Inhibited	-3,050	bias	3,84E-06	CCL20,CD274,CDKN1A,DDIT3,GK,IGFBP2,MXD1,PIM1,RND3,SLC2A1	40 (22)
SMC1B		transporter				4,19E-06	DUSP5,EPHA2,PPP1R15A,SQSTM1
tridecanoic acid		chemical - endogenous mammalian				4,97E-06	DDIT3,DUSP5,MXD1
progesterone		chemical - endogenous mammalian	Activated	2,569		5,34E-06	ADM,ARL14,CCL20,CDKN1A,CYP3A5,DDIT3,DKK1,ERRFI1,IGFBP2,MYD88	32 (17)
TP53		transcription regulator		1,027		5,49E-06	ALDH4A1,CDKN1A,CENPF,DDIT3,DKK1,DUSP5,EPHA2,IGFBP2,IRF7,MAP1LC3B	41 (19)
KLF6	1,884	transcription regulator		1,748	bias	5,65E-06	ADM,CD274,CDKN1A,MYD88,PIM1,SQSTM1,UPP1,VEGFA	39 (20)
TREM1		transmembrane receptor		1,087	bias	6,69E-06	CCL20,CCL23,CD274,MAFF,MYD88,RCAN1,TNFSF15	36 (10)
CYBA		enzyme				6,81E-06	CDKN1A,PIM1,VEGFA	20 (6)
prexasertib		chemical drug	Activated	2,236	bias	6,84E-06	ADM,CDKN1A,DDIT3,IRF7,PPP1R15A	33 (7)
RAS		group		1,366	bias	7,66E-06	CD274,CDKN1A,MUC5B,PLAUR,UPP1,VEGFA	32 (20)
RNA polymerase II		complex				7,73E-06	CBX5,CDKN1A,DDIT3,DKK1,RND3,VEGFA,VTRNA1-1,VTRNA1-3	21 (4)
CRNDE		other		-0,254	bias	7,74E-06	CDKN1A,DUSP5,EPHA2,VEGFA
P38 MAPK		group		1,915	bias	7,79E-06	CDKN1A,DDIT3,IRF7,MUC5B,PLAUR,RCAN1,RND3,VEGFA,VLDLR	37 (14)
FGFR2		kinase	Activated	2,215		8,35E-06	CD274,CDKN1A,DKK1,FLRT3,NOSTRIN,PLAUR	36 (15)
bleomycin		biologic drug		0,671	bias	8,55E-06	CDKN1A,DUSP5,EPHA2,IRF7,MAFF,MAP1LC3B,SQSTM1,TNFSF15	39 (12)
trichostatin A		chemical drug		0,033		9,81E-06	CCL20,CDKN1A,CYP3A5,FLRT3,IGFBP2,MAFG,MAP1LC3B,MXD1,PIM1,PLAUR	32 (18)
PI3K (complex)		complex		1,083	bias	1,07E-05	CD274,CDKN1A,DDIT3,DKK1,IGFBP2,PIM1,RND3,VEGFA	40 (21)
8-bromoguanosine 3',5'-cyclic monophosphate		chemical reagent		-0,958		1,07E-05	CDKN1A,CYP3A5,PLAUR,VEGFA	30 (20)
thalidomide		chemical drug		-1,929	bias	1,07E-05	DKK1,PIM1,PLAUR,VEGFA	40 (17)
STING1		other	Activated	2,173	bias	1,11E-05	CCL20,DDIT3,IRF7,PLAUR,PPP1R15A,UPP1	28 (7)
IFNB1		cytokine		1,782	bias	1,12E-05	CD274,CDKN1A,CYP3A5,GPC4,IRF7,MYD88,RND3,SH2D1B	28 (12)
EIF4E		translation regulator	Activated	2,236	bias	1,14E-05	ADAMTS15,CD274,CDKN1A,PIM1,PLAUR,SERTAD1,UPP1	28 (11)
SOX2		transcription regulator		-0,285		1,16E-05	CCL20,CD274,CDKN1A,DKK1,DUSP5,EPHA2,MYD88,PARD6B,RCAN1,VEGFA	10 (3)
HIF3A		transcription regulator				1,17E-05	PLAUR,SLC2A1,VEGFA	28 (12)
PLEKHM1		other				1,22E-05	MAP1LC3B,SQSTM1
TCHP		other				1,22E-05	SQSTM1,VEGFA
mycophenolic acid		chemical drug	Activated	2,236	bias	1,26E-05	ADM,C1orf116,CCL20,CD274,CDKN1A	24 (7)
HGF		growth factor	Activated	2,122	bias	1,28E-05	CCL14,CDKN1A,CENPF,DDIT3,ERRFI1,PIM1,PLAUR,RCAN1,TNFSF15,VEGFA	39 (21)
KRAS		enzyme		1,887		1,33E-05	CBX5,CD274,CDKN1A,DDIT3,DUSP5,EPHA2,IGFBP2,MAP1LC3B,PIM1,SLC2A1	39 (18)
IL7		cytokine	Activated	2,408	bias	1,41E-05	CD274,CDKN1A,DUSP5,PIM1,SLC2A1,UPP1	38 (19)
SBDS	1,625	other				1,50E-05	CRABP1,DDIT3,MAFF,MYD88,PPP1R15A
CITED2		transcription regulator	Inhibited	-2,626	bias	1,53E-05	ADM,CD274,MXD1,PIM1,TNFSF15,UPP1,VEGFA	26 (7)
TLR4		transmembrane receptor	Activated	2,579	bias	1,76E-05	ADM,CCL20,CD274,CYP3A5,DDIT3,IRF7,MYD88,SLC2A1,SQSTM1	42 (17)
doxorubicin		chemical drug	Activated	2,608		1,84E-05	ADM,CD274,CDKN1A,DDIT3,DUSP5,IRF7,PLAUR,TNFSF15,UPP1,VEGFA	39 (15)
48s		complex				1,86E-05	DDIT3,PPP1R15A,VEGFA
BHLHE40		transcription regulator	Activated	2,813	bias	1,99E-05	CD274,DDIT3,MAFF,MXD1,RND3,SLC2A1,TNFSF15,UPP1	31 (7)
GLI1		transcription regulator		-0,983		2,19E-05	ARL14,C1orf116,CDKN1A,DKK1,DUSP5,MAFF,PIM1,PLAUR,TRIM15,VEGFA	39 (14)
everolimus		chemical drug		-0,756		2,28E-05	CD274,CDKN1A,SLC2A1,SQSTM1	31 (13)
ATXN2		other				2,28E-05	DDIT3,MAP1LC3B,SQSTM1
TIMP2		other				2,28E-05	CDKN1A,DDIT3,VEGFA	33 (19)
NCOA3		transcription regulator		0,975	bias	2,29E-05	CDKN1A,DDIT3,PARD6B,SLC2A1,VEGFA	35 (18)
ARG1		enzyme				2,76E-05	CDKN1A,DDIT3,SQSTM1
TNFRSF1A		transmembrane receptor		0,059		2,89E-05	CCL20,CDKN1A,CYP3A5,PIM1,SQSTM1,VEGFA	31 (17)
ALB		transporter		1,922	bias	2,91E-05	CDKN1A,DDIT3,SQSTM1,VEGFA	37 (24)
IL11RA		transmembrane receptor				3,15E-05	CCL20,DUSP5,PIM1,VEGFA	26 (7)
tyrphostin AG490		chemical drug		-1,264	bias	3,36E-05	CD274,CDKN1A,PIM1,SQSTM1,VEGFA	41 (19)
CREB1		transcription regulator		1,937		3,60E-05	ADM,CDKN1A,ERRFI1,IRF7,MUC5B,PPP1R15A,SERTAD1,SQSTM1,UPP1,VEGFA	22 (5)
BRD4		kinase				3,63E-05	CD274,CDKN1A,DDIT3,MYD88,PIM1,SERTAD1	17 (7)
poly rI:rC-RNA		biologic drug	Activated	2,737	bias	3,78E-05	CCL20,CD274,CENPF,DUSP5,IRF7,MYD88,PARD6B,PIM1,PLAUR,PPP1R15A	36 (15)
PBRM1		other				3,92E-05	CD274,CDKN1A,CENPF
E. coli B5 lipopolysaccharide		chemical - endogenous non-mammalian		1,362	bias	4,04E-05	CCL20,CD274,CDKN1A,CYP3A5,ERRFI1,MYD88,VEGFA	31 (16)
WT1		transcription regulator		1,812		4,04E-05	CBS/LOC102724560,CDKN1A,PLAUR,SLC2A1,SQSTM1,VEGFA,VLDLR
CEBPD		transcription regulator				4,22E-05	CCL20,CDKN1A,DDIT3,SLC2A1,VLDLR
oblimersen		biologic drug		1,982	bias	4,26E-05	ADM,CDKN1A,IRF7,MAFF
IL10		cytokine		-0,424		4,30E-05	ADM,CBX5,CCL20,CCL23,CD274,CDKN1A,CENPF,MYD88,VEGFA	37 (23)
APP		other	Activated	2,779		4,55E-05	CCL20,CDKN1A,CRABP1,DDIT3,DKK1,IGFBP2,IRF7,MAFF,MYD88,RCAN1	40 (18)
SMPD1		enzyme		-0,152	bias	4,57E-05	CCL20,MAP1LC3B,MYD88,SQSTM1
HMG20A		transcription regulator	Activated	2,236	bias	4,60E-05	ADM,ERRFI1,IRF7,PLAUR,VEGFA
glutamine		chemical - endogenous mammalian		-1,165		4,80E-05	CD274,CDKN1A,DDIT3,IGFBP2,VEGFA	35 (22)
4-hydroxytamoxifen		chemical drug	Activated	2,393	bias	4,95E-05	CDKN1A,DDIT3,DUSP5,ERRFI1,PPP1R15A,SLC2A1	38 (21)
PI3K (family)		group	Activated	2,161	bias	5,01E-05	ADM,CD274,DDIT3,SLC2A1,VEGFA	38 (22)
5-azacytidine		chemical drug	Activated	2,414	bias	5,26E-05	CDKN1A,DKK1,EPHA2,IRF7,MAFF,UPP1	23 (5)
NRG1		growth factor	Activated	2,414	bias	5,35E-05	CDKN1A,DDIT3,EPHA2,ERRFI1,PLAUR,SLC2A1,VEGFA	38 (23)
Immunoglobulin		complex		-1,065		5,46E-05	ADM,CBS/LOC102724560,CCL20,CD274,CLDN23,IRF7,MAFF,MAP1LC3B,SLC2A1,SQSTM1	41 (22)
KDM1A		enzyme		-0,968		5,47E-05	ADM,C1orf116,CD274,CDKN1A,CENPF,DKK1,IGFBP2,IRF7	26 (10)
metformin		chemical drug		-1,454		5,60E-05	CD274,CDKN1A,CYP3A5,DDIT3,MUC5B,SLC2A1,VEGFA	38 (18)
calcimycin		chemical reagent	Activated	2,208	bias	5,92E-05	CCL20,DDIT3,RCAN1,SLC2A1,VEGFA	38 (16)
bexarotene		chemical drug		-0,640		6,64E-05	CRABP1,DKK1,DUSP5,EPHA2,MAFF,PLAUR
GDF15		growth factor				7,09E-05	CDKN1A,PLAUR,RND3	24 (7)
Histone h3		group				7,12E-05	CDKN1A,CYP3A5,DDIT3,DKK1,IGFBP2,IRF7,RCAN1,UPP1,VEGFA	30 (13)
CDK19		kinase	Inhibited	-2,236	bias	7,22E-05	CDKN1A,EPHA2,MXD1,PPP1R15A,UPP1
KL		enzyme				7,28E-05	CDKN1A,DDIT3,IRF7,VEGFA	34 (19)
carbon monoxide		chemical - endogenous mammalian		-0,964		7,28E-05	CDKN1A,DDIT3,PLAUR,VEGFA	37 (22)
ATF6B		transcription regulator				7,32E-05	DDIT3,RCAN1	4 (2)
nintedanib		chemical drug				7,32E-05	DDIT3,RND3
EIF4A1		translation regulator				7,32E-05	CD274,DDIT3
4-(4-(3-(4-trifluoromethoxy-phenyl)ureido)cyclohexyloxy)benzoic acid		chemical reagent				7,32E-05	MAP1LC3B,SQSTM1
tipifarnib		chemical drug				7,32E-05	CDKN1A,SQSTM1
SF2523		chemical drug				7,32E-05	MAP1LC3B,SQSTM1
IL5		cytokine	Activated	2,396	bias	7,47E-05	CDKN1A,DUSP5,GK,IRF7,PIM1,SLC2A1,UPP1	39 (17)
pyrrolidine dithiocarbamate		chemical reagent		-0,651	bias	7,50E-05	CCL20,IRF7,MAFG,SLC2A1,VEGFA	33 (18)
3M-002		chemical reagent				7,80E-05	CCL20,DKK1,IRF7,MYD88,TNFSF15	36 (13)
TGFB1		growth factor		1,571		7,85E-05	ADM,ALDH5A1,CCL20,CCL23,CCNO,CD274,CDKN1A,CENPF,DDIT3,EPHA2	42 (18)
ionomycin		chemical reagent		1,974	bias	8,06E-05	DDIT3,DUSP5,PIM1,PPP1R15A,RCAN1,SLC2A1	40 (15)
THZ2		chemical drug				8,08E-05	CDKN1A,HRH1,SLC2A1
ATF6		transcription regulator				8,23E-05	DDIT3,MAP1LC3B,RCAN1,VEGFA	25 (7)
RB1		transcription regulator		-1,437		8,51E-05	CBX5,CCL20,CD274,CDKN1A,DDIT3,MXD1,PIM1,PPP1R15A,VEGFA	37 (20)
ATF4		transcription regulator		1,883	bias	8,98E-05	CDKN1A,DDIT3,IGFBP2,MAP1LC3B,PPP1R15A,VEGFA	28 (15)
dactolisib		chemical drug		-1,188	bias	9,27E-05	CDKN1A,MAP1LC3B,SQSTM1,VLDLR	25 (7)
EGLN1		enzyme		-1,131		9,27E-05	ADM,CCL20,SLC2A1,VEGFA	29 (18)
mitomycin C		chemical drug		1,958	bias	9,27E-05	CDKN1A,DDIT3,PPP1R15A,VEGFA	36 (18)
trovafloxacin		chemical drug		1,000		9,82E-05	CDKN1A,ERRFI1,MYD88,VEGFA	24 (7)
genistein		chemical drug		0,227		1,02E-04	ADM,ALDH5A1,CDKN1A,DKK1,IRF7,PIM1,SQSTM1,VEGFA	33 (17)
dihydrotestosterone		chemical - endogenous mammalian		0,934		1,02E-04	ADM,C1orf116,CCNO,CDKN1A,IGFBP2,MAFF,PDE9A,SLC2A1,VEGFA,VLDLR	38 (19)
IOX2		chemical reagent				1,03E-04	ADM,SLC2A1,VLDLR
KN-62		chemical drug				1,03E-04	CYP3A5,DDIT3,PPP1R15A
calphostin C		chemical drug		-1,981	bias	1,04E-04	CDKN1A,DKK1,SLC2A1,VEGFA	37 (20)
IL1RN		cytokine		-0,277	bias	1,09E-04	CCL20,CDKN1A,CYP3A5,IRF7,VEGFA	31 (20)
tanespimycin		chemical drug		0,108	bias	1,09E-04	CDKN1A,DDIT3,HRH1,SLC2A1,VEGFA	35 (22)
SN-011		chemical reagent	Inhibited	-2,000	bias	1,10E-04	CD274,CDKN1A,IRF7,MYD88
selumetinib		chemical drug		0,069		1,10E-04	CD274,CDKN1A,EPHA2,SLC2A1	32 (17)
TSLP		cytokine		0,513	bias	1,10E-04	MAP1LC3B,MUC5B,SQSTM1,VEGFA
sodium arsenite		chemical drug		1,952		1,10E-04	CBS/LOC102724560,CDKN1A,DDIT3,VEGFA	36 (19)
FLCN		other	Inhibited	-2,156	bias	1,12E-04	ADM,DUSP5,EPHA2,SLC2A1,VEGFA	17 (7)
CHUK		kinase		1,432	bias	1,14E-04	CDKN1A,CLDN23,MXD1,RCAN1,SQSTM1,VEGFA	37 (20)
VH032		chemical reagent				1,16E-04	ADM,SLC2A1,VLDLR
ECSIT		transcription regulator				1,16E-04	IRF7,PIM1,PLAUR
3-deazaneplanocin		chemical drug		0,931	bias	1,16E-04	CD274,CDKN1A,PPP1R15A,SQSTM1
USP8		peptidase	Inhibited	-2,000	bias	1,16E-04	CCL20,CD274,IRF7,MYD88	23 (7)
MAP2K3		kinase				1,16E-04	CDKN1A,DDIT3,MUC5B,VEGFA	35 (20)
glutathione		chemical - endogenous mammalian		-1,225		1,16E-04	CD274,CDKN1A,DDIT3,VEGFA	37 (24)
etoposide		chemical drug	Activated	2,217	bias	1,16E-04	CD274,CDKN1A,CYP3A5,IRF7,SLC2A1,SQSTM1	31 (18)
NFE2L2		transcription regulator		1,010	bias	1,20E-04	CCL20,CDKN1A,DDIT3,MAFF,MAFG,MAP1LC3B,SLC2A1,SQSTM1,VEGFA	38 (23)
TPPP2		other				1,22E-04	CDKN1A,RCAN1
PLXND1		transmembrane receptor				1,22E-04	MUC5B,VEGFA
NCK2		kinase				1,22E-04	DDIT3,PPP1R15A
miR-2682-5p (and other miRNAs w/seed AGGCAGU)		mature microRNA				1,22E-04	MUC5B,VEGFA
SLC37A4		transporter				1,22E-04	DDIT3,MAP1LC3B	4 (2)
TLR7		transmembrane receptor	Activated	2,219	bias	1,22E-04	CCL20,CD274,CDKN1A,DKK1,IRF7,MYD88	38 (14)
GNA14		enzyme				1,23E-04	ADM,DUSP5,PLAUR,VEGFA	26 (7)
wortmannin		chemical drug	Inhibited	-2,371	bias	1,26E-04	CD274,CDKN1A,DDIT3,MAP1LC3B,SQSTM1,VEGFA	40 (24)
RAF1		kinase	Activated	2,201	bias	1,29E-04	CDKN1A,DUSP5,MXD1,PLAUR,RND3,VEGFA	37 (19)
TAF6		transcription regulator				1,30E-04	CDKN1A,LSMEM1,MIR22HG
SIRT3		enzyme		-1,977		1,30E-04	DDIT3,SLC2A1,SQSTM1,VEGFA	30 (11)
MSTN		growth factor		1,926		1,30E-04	CDKN1A,MAP1LC3B,SLC2A1,VEGFA	28 (15)
NDRG1		kinase		0,927		1,30E-04	DKK1,ERRFI1,MAP1LC3B,VEGFA	30 (7)
TNFSF10		cytokine		-0,246		1,34E-04	CD274,PPP1R15A,RCAN1,SLC2A1,VEGFA	31 (16)
MET		kinase		0,116	bias	1,43E-04	CD274,CDKN1A,CLDN23,PIM1,VEGFA	42 (21)
IKBKG		kinase		1,452	bias	1,43E-04	CCL20,CLDN23,IRF7,RCAN1,VEGFA	28 (14)
PG3-Oc		chemical reagent				1,44E-04	CDKN1A,EPHA2,SLC2A1	32 (7)
HIF1AN		enzyme				1,44E-04	ADM,SLC2A1,VEGFA	28 (14)
tamoxifen		chemical drug		0,593		1,46E-04	ADM,CDKN1A,CYP3A5,MAFF,SLC2A1,SQSTM1,VEGFA	34 (19)
CISH		other		-1,000		1,51E-04	PLAUR,PPP1R15A,RHOV,SQSTM1
IL6		cytokine	Activated	2,061	bias	1,52E-04	ADM,CCL20,CD274,CDKN1A,CYP3A5,ERRFI1,MYD88,PIM1,PPP1R15A,VEGFA	31 (16)
Hif1		complex		1,969	bias	1,59E-04	ADM,CDKN1A,SLC2A1,VEGFA	24 (7)
KLF4	1,097	transcription regulator	Activated	2,122	bias	1,76E-04	CDKN1A,DUSP5,EPHA2,MYD88,PLAUR,RCAN1,VEGFA	36 (13)
folic acid		chemical - endogenous mammalian		0,152		1,76E-04	CDKN1A,DDIT3,DKK1,MYD88	29 (11)
USP7		peptidase				1,76E-04	CDKN1A,GK,PDE9A
calcitriol		chemical drug		1,026		1,81E-04	ALDH4A1,CCL20,CDKN1A,ERRFI1,IRF7,MAFG,MYD88,PDE9A,RNF144A,VEGFA	30 (15)
CIB2		kinase				1,82E-04	MAP1LC3B,SQSTM1
H6PD		enzyme				1,82E-04	DDIT3,MAP1LC3B	4 (2)
TFPI		other				1,82E-04	CDKN1A,VLDLR
FGF13		growth factor				1,82E-04	CDKN1A,VEGFA	28 (11)
CBLC		enzyme				1,82E-04	DDIT3,SQSTM1	16 (7)
PAXIP1		other				1,82E-04	CDKN1A,DKK1
PK11007		chemical reagent				1,82E-04	CDKN1A,DDIT3
IRAK4		kinase				1,85E-04	CCL20,ERRFI1,IRF7,SLC25A25	24 (7)
miR-26a-5p (and other miRNAs w/seed UCAAGUA)		mature microRNA				1,94E-04	ADM,CDKN1A,EPHA2
EGFR		kinase		0,667	bias	1,95E-04	CBX5,CD274,CDKN1A,DDIT3,EPHA2,PLAUR,RND3,SLC2A1,VEGFA	41 (19)
GNAQ		enzyme				1,97E-04	ADM,DUSP5,MAFF,PLAUR,VEGFA	20 (7)
DUSP1		phosphatase		-1,342		2,03E-04	CCL20,DKK1,IRF7,MXD1,PLAUR	36 (12)
MYC		transcription regulator		-0,176		2,03E-04	ADM,CD274,CDKN1A,DDIT3,DKK1,DUSP5,EPHA2,IRF7,MYD88,PLAUR	36 (17)
actinomycin D		biologic drug		-1,339	bias	2,06E-04	ADM,CDKN1A,ERRFI1,PLAUR,SLC2A1,VEGFA	30 (21)
ruxolitinib		chemical drug		-1,964	bias	2,13E-04	CBS/LOC102724560,CD274,MAP1LC3B,SQSTM1
GMNN		transcription regulator				2,13E-04	CDKN1A,DUSP5,EPHA2,VEGFA	28 (7)
TGFA		growth factor		1,958	bias	2,13E-04	CCL20,CDKN1A,ERRFI1,VEGFA	32 (22)
ICMT		enzyme				2,13E-04	CDKN1A,CRABP1,GPC4
EGLN3		enzyme				2,13E-04	ADM,SLC2A1,VEGFA	28 (15)
TAB1		enzyme				2,13E-04	CCL20,CDKN1A,IRF7	24 (10)
vitamin K3		chemical drug				2,13E-04	CCL20,DDIT3,MAP1LC3B	5 (2)
acetaminophen		chemical drug		1,934		2,16E-04	CDKN1A,CYP3A5,DDIT3,MAFG,PLAUR,VEGFA	39 (21)
Mek		group		1,206		2,22E-04	CDKN1A,DUSP5,EPHA2,HRH1,MAFF,RND3,SLC2A1	34 (15)
cytokine		group		1,342	bias	2,22E-04	DDIT3,IGFBP2,PLAUR,SLC2A1,UPP1	21 (7)
bardoxolone		chemical drug				2,33E-04	CDKN1A,DDIT3,SQSTM1	18 (4)
gemcitabine		chemical drug				2,33E-04	CD274,CDKN1A,CYP3A5,VEGFA	28 (19)
chloroquine		chemical drug		1,989		2,44E-04	MAP1LC3B,RCAN1,SQSTM1,VEGFA	34 (12)
leucine		chemical - endogenous mammalian				2,54E-04	CDKN1A,DDIT3,PPP1R15A	28 (11)
choline		chemical - endogenous mammalian				2,54E-04	CDKN1A,DDIT3,ERRFI1
OSMI-1		chemical reagent				2,54E-04	CDKN1A,SQSTM1
MAP1LC3B	1,700	other				2,54E-04	DDIT3,SQSTM1
CTH		enzyme				2,54E-04	CDKN1A,DDIT3
dacarbazine		chemical drug				2,54E-04	CDKN1A,VEGFA	23 (9)
ERK		group	Activated	2,000	bias	2,57E-04	CDKN1A,EPHA2,GK,MAFF,SLC2A1,VEGFA	33 (16)
PIK3R1		kinase		1,987	bias	2,67E-04	DDIT3,IRF7,SLC2A1,VEGFA	36 (17)
FADD		other		0,254	bias	2,67E-04	CDKN1A,IRF7,PIM1,PPP1R15A	28 (11)
methylselenic acid		chemical reagent				2,68E-04	CDKN1A,CENPF,DDIT3,MXD1,RND3,VEGFA	45 (17)
STAT6		transcription regulator		1,154		2,76E-04	CCL20,CCL23,CDKN1A,EPHA2,HRH1,IRF7,SLC25A25,SQSTM1	24 (6)
TRIB3		kinase				2,77E-04	DDIT3,SLC2A1,SQSTM1	25 (7)
ACVRL1		kinase				2,77E-04	CDKN1A,PLAUR,VEGFA	23 (12)
SU6656		chemical toxicant				2,77E-04	ADM,DDIT3,VEGFA	26 (7)
TFRC		transporter				2,78E-04	CDKN1A,DDIT3,PPP1R15A,SLC2A1
RNASEL		enzyme				3,00E-04	CDKN1A,DDIT3,IRF7	5 (3)
PLP1		other				3,00E-04	CCL20,DDIT3,PPP1R15A
ELF4		transcription regulator				3,00E-04	CDKN1A,DUSP5,RCAN1
alvocidib		chemical drug				3,00E-04	CDKN1A,DDIT3,VEGFA	36 (19)
forskolin		chemical toxicant		1,020	bias	3,10E-04	ADM,CDKN1A,CYP3A5,DDIT3,ERRFI1,GK,MAP1LC3B,SLC2A1,UPP1,VEGFA	33 (18)
RELA		transcription regulator		1,877	bias	3,13E-04	CBS/LOC102724560,CCL20,CD274,CDKN1A,DDIT3,IGFBP2,IRF7,VEGFA	33 (16)
FOXM1		transcription regulator		0,294	bias	3,22E-04	CDKN1A,CENPF,PLAUR,SQSTM1,VEGFA	35 (16)
Z-LLL-CHO		chemical - protease inhibitor		0,784	bias	3,22E-04	CBS/LOC102724560,CDKN1A,DDIT3,IRF7,SQSTM1,TNFSF15,VEGFA	32 (16)
PRKN		enzyme				3,29E-04	CCL20,CDKN1A,IGFBP2,PLAUR	38 (19)
Salmonella enterica serotype abortus equi lipopolysaccharide		chemical toxicant	Activated	2,213	bias	3,31E-04	CCL20,CCL23,CD274,MAFF,TNFSF15
SFTPA2		other				3,38E-04	ADM,DDIT3
APBA3		transporter				3,38E-04	SLC2A1,VEGFA	15 (5)
ATF7		transcription regulator				3,38E-04	DDIT3,DUSP5
RHOC		enzyme				3,38E-04	CDKN1A,DDIT3	20 (7)
HMGB1		transcription regulator		1,131	bias	3,43E-04	CCL20,CD274,CDKN1A,SQSTM1	31 (16)
CpG ODN 1826		chemical reagent		1,961	bias	3,43E-04	CD274,IRF7,MYD88,SQSTM1	40 (14)
bortezomib		chemical drug		0,914		3,44E-04	CDKN1A,DDIT3,DKK1,PPP1R15A,SQSTM1,VEGFA	39 (18)
NGF		growth factor		1,888	bias	3,51E-04	ADM,CDKN1A,ERRFI1,PLAUR,SQSTM1,VEGFA	37 (19)
MAX	1,229	transcription regulator				3,57E-04	CBX5,CDKN1A,DDIT3,SLC2A1
ZFP36		transcription regulator				3,57E-04	CDKN1A,MXD1,PIM1,PLAUR
tretinoin		chemical - endogenous mammalian		1,512		3,60E-04	ADM,CBS/LOC102724560,CCL20,CD274,CDKN1A,CRABP1,DDIT3,DKK1,ERRFI1,EYA2	41 (20)
IGF2		growth factor		0,750		3,69E-04	CDKN1A,DDIT3,IGFBP2,PIM1,VEGFA	35 (19)
PRKCI		kinase				3,79E-04	CD274,IRF7,SLC2A1	28 (10)
AHR		ligand-dependent nuclear receptor		1,346		3,98E-04	ADM,ALDH5A1,CCL20,CD274,CDKN1A,PPP1R15A,SLC2A1,VEGFA	36 (20)
bee venom		chemical - endogenous non-mammalian				4,02E-04	DDIT3,ITPKC,PPP1R15A,RCAN1
F7		peptidase				4,08E-04	PLAUR,RND3,VEGFA	30 (14)
Ifnar		group		1,966	bias	4,18E-04	CD274,DDIT3,IRF7,MYD88	37 (14)
RGS2		enzyme		0,000	bias	4,18E-04	ADM,ERRFI1,RCAN1,SLC2A1
miR-291a-3p (and other miRNAs w/seed AAGUGCU)		mature microRNA		-1,110	bias	4,18E-04	CDKN1A,CENPF,DKK1,VEGFA
ethanol		chemical - endogenous mammalian		0,941		4,20E-04	ADM,CDKN1A,CYP3A5,DDIT3,DKK1,IRF7,MAP1LC3B,MYD88	35 (16)
RUNX1		transcription regulator				4,27E-04	CDKN1A,DDIT3,IRF7,PPP1R15A,UPP1,VEGFA	38 (18)
ZBED2		transcription regulator				4,34E-04	IRF7,PIM1
PIP5K1C		kinase				4,34E-04	CD274,ERRFI1
pemafibrate		chemical drug				4,34E-04	VEGFA,VLDLR
prodigiosin		chemical toxicant				4,34E-04	CDKN1A,DDIT3
NCOR1		transcription regulator				4,34E-04	CDKN1A,CYP3A5,IRF7,MYD88	25 (8)
CGAS		enzyme				4,38E-04	CDKN1A,IRF7,MAP1LC3B	16 (6)
NF2		other				4,38E-04	CD274,CDKN1A,PLAUR	39 (18)
mitoxantrone		chemical drug				4,38E-04	CDKN1A,IRF7,VEGFA	33 (10)
Pdgf (complex)		complex		1,934	bias	4,51E-04	CDKN1A,ERRFI1,PLAUR,VEGFA	34 (18)
AGT		growth factor	Activated	2,028	bias	4,84E-04	ADM,CBS/LOC102724560,CDKN1A,ERRFI1,GP2,IGFBP2,IRF7,RCAN1,SH2D1B,SLC2A1	37 (20)
Pam3-Cys-Ser-Lys4		chemical reagent		1,982	bias	5,01E-04	CD274,IRF7,MYD88,SLC2A1,TNFSF15	40 (13)
ascorbic acid		chemical - endogenous mammalian		-1,067		5,04E-04	CDKN1A,DDIT3,IGFBP2,SLC2A1	35 (20)
TNFSF11		cytokine	Activated	2,213	bias	5,06E-04	CDKN1A,DKK1,PIM1,PLAUR,RCAN1,SLC2A1	38 (15)
miR-17-5p (and other miRNAs w/seed AAAGUGC)		mature microRNA		-1,948	bias	5,22E-04	CCL20,CD274,CDKN1A,VEGFA	19 (9)
tunicamycin		chemical - endogenous non-mammalian		1,424	bias	5,25E-04	CCL20,CDKN1A,DDIT3,PPP1R15A,SLC2A1,VEGFA	37 (22)
NOTCH1		transcription regulator		1,394		5,35E-04	CDKN1A,DKK1,IGFBP2,RND3,SLC2A1,VEGFA	41 (20)
SKIV2L		enzyme				5,37E-04	PPP1R15A,SLC2A1,VLDLR
A2M		transporter				5,37E-04	DDIT3,PPP1R15A,SLC2A1
TNC		other				5,37E-04	CCL20,CDKN1A,DKK1	26 (9)
HOXA5		transcription regulator				5,37E-04	CCL20,CCL23,CDKN1A
FLT3		kinase				5,37E-04	IRF7,PIM1,SLC2A1
DBH-AS1		other				5,41E-04	CDKN1A,SLC2A1	16 (6)
LRRK2		kinase				5,41E-04	MAP1LC3B,SQSTM1
NCK1		kinase				5,41E-04	DDIT3,PPP1R15A	16 (7)
tiron		chemical reagent				5,41E-04	CDKN1A,PLAUR	27 (9)
POU5F1		transcription regulator	Activated	2,440		5,55E-04	CCL20,CD274,CDKN1A,DUSP5,EPHA2,RCAN1,VEGFA	13 (4)
GW501516		chemical drug				5,61E-04	CDKN1A,IGFBP2,VEGFA,VLDLR	33 (22)
CYP1A2		enzyme				5,73E-04	IFNLR1,IGFBP2,VLDLR
Ro31-8220		chemical drug				5,73E-04	CCL20,CDKN1A,DDIT3	29 (17)
TEAD4		transcription regulator		0,520	bias	5,81E-04	ADM,CDKN1A,RCAN1,VEGFA	16 (6)
IRF4		transcription regulator	Inhibited	-2,236		5,93E-04	CCL20,DDIT3,IRF7,PLAUR,SLC2A1	34 (11)
BCL2		transporter		0,215		6,01E-04	CDKN1A,PLAUR,SQSTM1,VEGFA	31 (20)
SMARCA4		transcription regulator	Activated	2,074	bias	6,04E-04	CDKN1A,CLCA3P,MAFF,MXD1,NOSTRIN,PLAUR,SERTAD1,SLC2A1,TRIM15
gefitinib		chemical drug				6,07E-04	ADAMTS15,CD274,MAFF,PLAUR,VEGFA
zoledronic acid		chemical drug				6,11E-04	DKK1,MYD88,VEGFA	26 (7)
SPRY2		other		-1,000	bias	6,22E-04	CCL20,CDKN1A,PLAUR,SLC2A1	34 (19)
HOXA-AS2		other				6,60E-04	CDKN1A,DDIT3
PPP1R15B		phosphatase				6,60E-04	DDIT3,PPP1R15A
miR-185-5p (and other miRNAs w/seed GGAGAGA)		mature microRNA				6,60E-04	DDIT3,VEGFA
CNB-001		chemical reagent				6,60E-04	DDIT3,PPP1R15A
manumycin A		chemical reagent				6,60E-04	MUC5B,VEGFA	27 (11)
MI-503		chemical reagent				6,60E-04	ADM,CBS/LOC102724560
PTPN11		phosphatase		-1,965		6,66E-04	CDKN1A,IRF7,PIM1,PLAUR	30 (18)
homocysteine		chemical - endogenous mammalian		1,966		6,66E-04	CDKN1A,DDIT3,PPP1R15A,VEGFA	35 (20)
plicamycin		chemical drug		0,046		6,89E-04	CDKN1A,MUC5B,PLAUR,SQSTM1	16 (5)
PAF1		other				6,90E-04	MXD1,PLAUR,SERTAD1
ITGA5		transmembrane receptor				6,90E-04	CDKN1A,IGFBP2,PLAUR	33 (12)
TWIST2		transcription regulator				6,90E-04	CDKN1A,DDIT3,DUSP5	26 (7)
SP4		transcription regulator				6,90E-04	CDKN1A,TNFSF15,VEGFA
sorafenib		chemical drug				6,90E-04	DDIT3,PIM1,PPP1R15A
IKBKB		kinase		0,914	bias	7,22E-04	CCL20,CDKN1A,IGFBP2,MYD88,RCAN1,VEGFA	41 (18)
IL24		cytokine				7,33E-04	CCL20,DDIT3,PPP1R15A	5 (3)
FOXO4		transcription regulator				7,60E-04	CDKN1A,MAP1LC3B,SLC2A1,VEGFA	22 (11)
BSG		transporter				7,77E-04	CCL20,PLAUR,VEGFA	25 (7)
STAT1		transcription regulator		1,987	bias	7,79E-04	CCL20,CD274,CDKN1A,CYP3A5,IRF7,PIM1,VEGFA	31 (18)
budesonide		chemical drug		0,243		7,86E-04	CCNYL1,CDKN1A,CYP3A5,MAFG,MXD1,PIM1
NFKB1		transcription regulator		1,143	bias	7,86E-04	CCL20,CD274,CDKN1A,PIM1,TNFSF15,VEGFA	36 (19)
ulipristal acetate		chemical drug				7,90E-04	ADM,VEGFA
USP28		peptidase				7,90E-04	CD274,CDKN1A
CERS2		transcription regulator				7,90E-04	CDKN1A,DDIT3
quizartinib		chemical drug				7,90E-04	ADM,CBS/LOC102724560
NELFB		other				7,90E-04	CDKN1A,VEGFA
DDB2		other				7,90E-04	CDKN1A,VEGFA
CCNT1		transcription regulator				7,90E-04	DDIT3,SLC2A1
FOXD3		transcription regulator				7,90E-04	CDKN1A,RND3
PINK1		kinase				7,90E-04	SLC2A1,VEGFA
BAG3		other				7,90E-04	CDKN1A,MAP1LC3B
orlistat		chemical drug				7,90E-04	DDIT3,VEGFA	25 (7)
putrescine		chemical - endogenous mammalian				7,90E-04	CDKN1A,IGFBP2
mimosine		chemical drug				7,90E-04	CDKN1A,VEGFA	18 (7)
ETV5		transcription regulator	Inhibited	-2,000		8,10E-04	CDKN1A,IRF7,PLAUR,VEGFA
diethylstilbestrol		chemical drug		-0,309		8,13E-04	CDKN1A,CENPF,CYP3A5,IGFBP2,PIM1,VEGFA	20 (6)
BAPTA-AM		chemical reagent				8,22E-04	CDKN1A,CYP3A5,DDIT3	36 (17)
ERK1/2		group	Activated	2,399	bias	8,40E-04	CCL20,CDKN1A,DDIT3,DKK1,PLAUR,VEGFA	38 (17)
VEGFA	2,684	growth factor		1,526	bias	8,40E-04	CCL14,CDKN1A,DUSP5,PIM1,RCAN1,VEGFA	28 (15)
hydrogen peroxide		chemical - endogenous mammalian	Activated	2,728	bias	8,42E-04	CBX5,CDKN1A,DDIT3,DKK1,EPHA2,PIM1,PLAUR,VEGFA	35 (18)
IL10RA		transmembrane receptor		-0,640		8,54E-04	CBS/LOC102724560,DKK1,IRF7,SLC2A1,TNFSF15,UPP1
resiquimod		chemical drug		0,747	bias	8,57E-04	CCL20,DDIT3,IRF7,MYD88,PIM1,TNFSF15,VEGFA	40 (14)
CG		complex		1,980	bias	8,62E-04	ADM,CCL20,CDKN1A,IGFBP2,PLAUR,SLC2A1,UPP1,VEGFA	29 (18)
CYP1B1		enzyme		0,000		8,62E-04	FLRT3,IFNLR1,IGFBP2,VLDLR
BCOR		transcription regulator				8,69E-04	ADM,CCNO,CDKN1A
SPHK1		kinase				8,69E-04	CDKN1A,DDIT3,SLC2A1	24 (13)
PKD1		ion channel		1,091		8,87E-04	CDKN1A,DDIT3,IFNLR1,SLITRK5,TRIM15
Insulin		group		1,901		8,91E-04	CDKN1A,DDIT3,ERRFI1,IGFBP2,IRF7,PPP1R15A,SLC2A1,VEGFA,VLDLR	38 (16)
TCF7L2		transcription regulator		0,847	bias	9,04E-04	CCNYL1,CDKN1A,DKK1,IGFBP2,PLAUR,SQSTM1,VEGFA	33 (13)
salirasib		chemical drug				9,18E-04	ADM,SLC2A1,VEGFA	25 (7)
KDM4D		enzyme				9,32E-04	CD274,CDKN1A
BPIFA1		other				9,32E-04	CCL20,MUC5B
Ppp2c		group				9,32E-04	CDKN1A,PIM1	22 (9)
TIA1		other				9,32E-04	MAP1LC3B,VEGFA
SERPINB5		other				9,32E-04	CDKN1A,VEGFA
RPL22		translation regulator				9,32E-04	CDKN1A,DDIT3
1-chloro-2-(2,2,2-trichloro-1-(4-chlorophenyl)ethyl)benzene		chemical toxicant				9,32E-04	CDKN1A,CYP3A5
astressin 2B		biologic drug				9,32E-04	SLC2A1,VEGFA	19 (7)
HIF1A		transcription regulator	Activated	2,132	bias	9,43E-04	ADM,CD274,CDKN1A,IGFBP2,MAFF,PLAUR,SLC2A1,VEGFA	37 (20)
CTNNB1		transcription regulator		1,947	bias	9,43E-04	AMIGO1,CD274,CDKN1A,DDIT3,DKK1,EYA2,IGFBP2,MAP1LC3B,PLAUR,SQSTM1	36 (18)
staurosporine		chemical drug		-1,067		9,45E-04	CDKN1A,PIM1,RCAN1,VEGFA	31 (18)
EIF2S1		translation regulator				9,68E-04	DDIT3,MAP1LC3B,PPP1R15A
NOX4		enzyme				9,68E-04	CDKN1A,SLC2A1,VEGFA	34 (23)
iron		chemical - endogenous mammalian				9,68E-04	CDKN1A,DDIT3,PPP1R15A	12 (4)
PRL		cytokine		1,709	bias	9,73E-04	CCL20,CDKN1A,IRF7,MAFG,PIM1,RCAN1	23 (11)
platelet activating factor		chemical - endogenous mammalian				1,02E-03	CDKN1A,PLAUR,VEGFA	34 (19)
CBL		transcription regulator				1,02E-03	CDKN1A,DDIT3,SQSTM1	27 (10)
celecoxib		chemical drug				1,03E-03	CDKN1A,CENPF,CYP3A5,DDIT3
GW3965		chemical reagent		0,025		1,03E-03	CENPF,PPP1R15A,VEGFA,VLDLR
SP3		transcription regulator				1,05E-03	CBS/LOC102724560,CCL20,CDKN1A,PLAUR,VEGFA	24 (7)
FOS		transcription regulator		1,461		1,08E-03	AMIGO1,CCL20,CRABP1,MXD1,PARD6B,PIM1,PLAUR,VEGFA	37 (16)
xanthine		chemical - endogenous mammalian				1,08E-03	PLAUR,SLC2A1	23 (7)
Collagen Alpha1		group				1,08E-03	CDKN1A,PLAUR
SAT1		enzyme				1,08E-03	CDKN1A,IGFBP2
RALA		enzyme				1,08E-03	CDKN1A,PLAUR	23 (7)
CELF1		translation regulator				1,08E-03	CDKN1A,RCAN1
ID4		transcription regulator				1,08E-03	CDKN1A,VEGFA
pyrimidin-2-one beta-ribofuranoside		chemical reagent				1,08E-03	CDKN1A,SQSTM1
SRC		kinase		1,945	bias	1,10E-03	CDKN1A,PLAUR,SLC2A1,VEGFA	36 (21)
Pkc(s)		group		-0,838	bias	1,11E-03	ADM,CDKN1A,DDIT3,PPP1R15A,VEGFA	33 (18)
1,1-diarylethylene-diammonium derivative		chemical reagent				1,13E-03	CDKN1A,CENPF,IRF7
IL-1R		group				1,13E-03	CCL20,PLAUR,VEGFA	28 (15)
MAP2K4		kinase				1,13E-03	CDKN1A,ERRFI1,MUC5B	19 (4)
IFNA1/IFNA13		cytokine				1,13E-03	CD274,CYP3A5,IRF7	23 (10)
SMAD3		transcription regulator		1,471	bias	1,14E-03	CCL20,CDKN1A,DDIT3,MXD1,VEGFA,VLDLR	37 (16)
HMOX1		enzyme		1,000		1,16E-03	CD274,CDKN1A,MAP1LC3B,VEGFA	30 (19)
dimethyl sulfoxide		chemical drug		1,165	bias	1,16E-03	CYP3A5,DDIT3,SQSTM1,VLDLR
benzo(a)pyrene		chemical toxicant				1,18E-03	CDKN1A,MAFF,MAFG,SQSTM1,VEGFA	32 (19)
PIM1	3,363	kinase				1,19E-03	CDKN1A,EPHA2,PIM1	3 (2)
anisomycin		chemical - endogenous non-mammalian				1,19E-03	CDKN1A,PLAUR,VEGFA	40 (22)
3-methyladenine		chemical toxicant				1,25E-03	MAP1LC3B,RCAN1,SQSTM1	18 (7)
deoxycholate		chemical - endogenous mammalian				1,25E-03	DDIT3,PLAUR,SLC2A1	27 (11)
EIF4EBP1		translation regulator				1,25E-03	DDIT3,IRF7,SLC2A1	26 (7)
IL9		cytokine				1,25E-03	CCL20,PIM1,VEGFA	27 (11)
mifepristone		chemical drug		-1,055		1,25E-03	ADM,CD274,CDKN1A,CYP3A5,ERRFI1,SLC2A1	38 (19)
sorbitol		chemical - endogenous mammalian				1,25E-03	CDKN1A,ERRFI1
SP1		transcription regulator		1,961	bias	1,31E-03	CBS/LOC102724560,CCL20,CDKN1A,MUC5B,PIM1,PLAUR,SLC2A1,VEGFA	35 (18)
EP300		transcription regulator		0,858	bias	1,33E-03	CD274,CDKN1A,EYA2,MAFG,PIM1,SLC2A1,VEGFA	29 (19)
YBX1		transcription regulator		1,951	bias	1,37E-03	CCL20,CDKN1A,EPHA2,PLAUR	36 (11)
IL15		cytokine		1,992	bias	1,37E-03	CD274,CDKN1A,DUSP5,MYD88,PIM1,UPP1,VEGFA	37 (17)
TP63		transcription regulator		0,080		1,39E-03	ADM,CDKN1A,DKK1,EPHA2,IGFBP2,MAFF,TNFSF15,VEGFA	35 (21)
IRF2		transcription regulator		-1,067	bias	1,41E-03	CD274,CDKN1A,DUSP5,IRF7	22 (9)
CBLB		enzyme				1,42E-03	DDIT3,SQSTM1	16 (7)
DGAT1		enzyme				1,42E-03	DDIT3,VLDLR
spermidine		chemical - endogenous mammalian				1,42E-03	CDKN1A,IGFBP2
Creb		group		1,951	bias	1,43E-03	ADM,CDKN1A,DKK1,MUC5B,SLC2A1,VEGFA	26 (13)
IDH1		enzyme				1,44E-03	DDIT3,PPP1R15A,SLC2A1	23 (8)
NR1H3		ligand-dependent nuclear receptor				1,46E-03	CD274,CDKN1A,CENPF,IRF7,VEGFA
PTEN		phosphatase		-0,197		1,47E-03	ADM,CD274,CDKN1A,CLDN23,ERRFI1,GTPBP2,IGFBP2,PIM1,VEGFA	39 (25)
quercetin		chemical drug		0,762		1,49E-03	CDKN1A,DUSP5,PIM1,PLAUR,PPP1R15A	38 (17)
STUB1		enzyme				1,50E-03	CD274,CDKN1A,VEGFA	36 (19)
NR1H4		ligand-dependent nuclear receptor				1,52E-03	CCL14,CRABP1,CYP3A5,DDIT3,SQSTM1
ATF3		transcription regulator		1,165		1,53E-03	CDKN1A,DDIT3,POLR1A,PPP1R15A	27 (7)
molybdenum disulfide		chemical reagent		0,000		1,53E-03	DKK1,GPC4,RCAN1,SLC2A1
PPP2CA		phosphatase				1,57E-03	CDKN1A,IRF7,UPP1	21 (5)
birabresib		chemical drug				1,57E-03	DDIT3,EYA2,PDE9A
NOP2		other				1,61E-03	CDKN1A,MAP1LC3B
PXDN		enzyme				1,61E-03	ADM,CDKN1A
HBP1		transcription regulator				1,61E-03	CDKN1A,PIM1
FANCD2		other				1,61E-03	CDKN1A,DKK1
manganese		chemical - endogenous mammalian				1,61E-03	CDKN1A,DDIT3
FOXO3		transcription regulator		1,946		1,62E-03	CDKN1A,DDIT3,MAP1LC3B,MXD1,PPP1R15A,VEGFA	36 (20)
COPS5		transcription regulator	Inhibited	-2,236		1,63E-03	CDKN1A,CENPF,EPHA2,PPP1R15A,UPP1	28 (7)
mir-155		microRNA		-1,451		1,65E-03	CDKN1A,DUSP5,IRF7,MYD88	36 (13)
SOCS1		other				1,65E-03	CD274,CDKN1A,IRF7,MYD88	32 (14)
15-deoxy-delta-12,14 -PGJ 2		chemical - endogenous mammalian		0,394		1,66E-03	CDKN1A,DDIT3,MAP1LC3B,MXD1,VEGFA	35 (19)
ACOX1		enzyme		-1,000		1,74E-03	CDKN1A,DDIT3,IGFBP2,SQSTM1	28 (7)
ursodeoxycholic acid		chemical - endogenous mammalian				1,79E-03	CCL20,DDIT3,MAFG	20 (7)
BACH1		transcription regulator				1,79E-03	MAFG,SQSTM1,VTRNA1-1
CSF2RB		transmembrane receptor				1,81E-03	MAFG,PIM1
PHLPP2		enzyme				1,81E-03	MAP1LC3B,SQSTM1
hemoglobin		complex				1,81E-03	ADM,CDKN1A
S100A7		other				1,81E-03	CCL20,VEGFA	25 (7)
NCR2		transmembrane receptor				1,81E-03	CCL20,RCAN1
cerulenin		chemical drug				1,81E-03	CDKN1A,VEGFA
VHL		transcription regulator		-1,892		1,82E-03	ADM,CDKN1A,SLC2A1,VEGFA	36 (15)
rosiglitazone		chemical drug		0,111		1,84E-03	CDKN1A,GK,IGFBP2,IRF7,SLC2A1,VEGFA,VLDLR	34 (20)
Raf		group				1,87E-03	CDKN1A,MAFF,RND3	8 (3)
MAFA		transcription regulator		-1,969	bias	1,87E-03	CDKN1A,DDIT3,HRH1,VEGFA	24 (7)
GATA3		transcription regulator				1,92E-03	ADM,CDKN1A,RCAN1,SLC2A1,VEGFA	22 (11)
IL27		cytokine		1,690	bias	1,92E-03	CCL20,CD274,IFNLR1,PIM1	36 (16)
bromobenzene		chemical toxicant				1,95E-03	CDKN1A,DDIT3,PPP1R15A
5-fluorouracil		chemical drug				2,00E-03	CDKN1A,EPHA2,MXD1,PPP1R15A,SQSTM1,UPP1	30 (11)
Ctbp		group				2,01E-03	DKK1,PLAUR
OPA1		enzyme				2,01E-03	DDIT3,MYD88
RRM2		enzyme				2,01E-03	CDKN1A,VEGFA	39 (20)
CRHR1		G-protein coupled receptor				2,01E-03	SLC2A1,VEGFA	19 (7)
PTGIS		enzyme				2,01E-03	DDIT3,VEGFA
PAEP		other				2,01E-03	CD274,VEGFA
NEDD4	2,274	enzyme				2,01E-03	CDKN1A,ERRFI1
DPP-23		chemical reagent				2,01E-03	DDIT3,PPP1R15A
diethylmaleate		chemical toxicant				2,01E-03	CDKN1A,MAFG
dichlororibofuranosylbenzimidazole		chemical toxicant				2,01E-03	CDKN1A,CYP3A5
ARID1A		transcription regulator				2,02E-03	CD274,CDKN1A,PARD6B,RNF144A,SLITRK5
silibinin		chemical drug				2,03E-03	CDKN1A,PLAUR,VEGFA	35 (21)
26s Proteasome		complex		-1,820	bias	2,06E-03	CDKN1A,DDIT3,MAP1LC3B,SQSTM1	38 (20)
indomethacin		chemical drug		0,594		2,09E-03	CDKN1A,PIM1,PLAUR,UPP1,VEGFA	42 (20)
infliximab		biologic drug				2,11E-03	CCL20,TNFSF15,VEGFA
PLAU		peptidase				2,11E-03	IGFBP2,PLAUR,SLC2A1	36 (12)
clopidogrel		chemical drug				2,11E-03	DDIT3,PPP1R15A,VEGFA
TREX1		enzyme				2,16E-03	CD274,CDKN1A,IRF7,MYD88	21 (7)
SHC1		other				2,19E-03	CDKN1A,DKK1,SQSTM1	34 (11)
SOX1		transcription regulator				2,19E-03	DUSP5,EPHA2,VEGFA
JUNB		transcription regulator				2,21E-03	CCL20,CD274,PIM1,PLAUR	35 (10)
diethylnitrosamine		chemical toxicant				2,21E-03	CCL20,CDKN1A,IGFBP2,VEGFA	35 (19)
puromycin		chemical - endogenous non-mammalian				2,23E-03	CYP3A5,VEGFA
kawain		chemical - endogenous non-mammalian				2,23E-03	CYP3A5,MYD88
dacinostat		chemical drug				2,23E-03	CDKN1A,VEGFA	35 (19)
MFN2		enzyme				2,23E-03	DDIT3,PPP1R15A	16 (7)
PPP1R13L		transcription regulator				2,23E-03	CDKN1A,SLC2A1	19 (7)
TEK		kinase				2,23E-03	CDKN1A,VEGFA	35 (20)
TMBIM6		other				2,23E-03	DDIT3,MAP1LC3B	4 (2)
NCD-38		chemical reagent				2,23E-03	DDIT3,PPP1R15A	19 (9)
(1S,2R)-NCL-1		chemical reagent				2,23E-03	DDIT3,PPP1R15A	19 (9)
elovanoid N32		chemical - endogenous mammalian				2,23E-03	CDKN1A,VEGFA
KT5823		chemical - kinase inhibitor				2,23E-03	PLAUR,SLC2A1
TET2		enzyme		-1,114		2,26E-03	MAFF,RND3,RNF144A,SLC2A1
CpG ODN 2006		chemical reagent	Activated	2,213	bias	2,31E-03	CD274,IRF7,MYD88,PIM1,TNFSF15	38 (15)
SPDEF		transcription regulator				2,37E-03	CDKN1A,PLAUR,SQSTM1	30 (10)
TRAF6		enzyme				2,37E-03	CCL20,CD274,MAP1LC3B
25-hydroxycholesterol		chemical reagent				2,37E-03	DDIT3,MAFF,VLDLR
tetrachlorodibenzodioxin		chemical toxicant		1,187		2,40E-03	ADM,CD274,CDKN1A,PLAUR,SLC2A1,VEGFA,VLDLR	29 (19)
Smad2/3		group				2,46E-03	CD274,CDKN1A,MXD1	3 (2)
perchlorate		chemical reagent				2,46E-03	GP2,VLDLR
RND3	2,277	enzyme				2,46E-03	CDKN1A,VEGFA	19 (6)
PPP1R15A	3,337	other				2,46E-03	DDIT3,MAP1LC3B
batimastat		chemical - protease inhibitor				2,46E-03	SLC2A1,VEGFA	16 (6)
tranylcypromine		chemical drug				2,46E-03	CD274,CDKN1A
PD 153035		chemical drug				2,46E-03	DDIT3,VEGFA	27 (12)
elovanoid N34		chemical - endogenous mammalian				2,46E-03	CDKN1A,VEGFA
leptomycin B		chemical drug				2,46E-03	CCL20,CDKN1A	23 (12)
CREM		transcription regulator	Activated	2,000		2,48E-03	ERRFI1,PPP1R15A,SERTAD1,VEGFA	25 (9)
ELK1		transcription regulator				2,55E-03	CCL20,CDKN1A,SLC2A1
E2F1		transcription regulator		-0,294	bias	2,56E-03	CBX5,CCNO,CDKN1A,DDIT3,EYA2,RND3,VEGFA	39 (16)
cerivastatin		chemical drug				2,65E-03	CDKN1A,PLAUR,VEGFA	36 (21)
nitric oxide		chemical - endogenous mammalian		1,829		2,65E-03	CDKN1A,DDIT3,SQSTM1,VEGFA	38 (19)
prostaglandin E2		chemical - endogenous mammalian		0,593		2,70E-03	CCL20,CD274,CDKN1A,PPP1R15A,TNFSF15,VEGFA	37 (19)
glycine		chemical - endogenous mammalian				2,70E-03	CDKN1A,VEGFA	31 (11)
MAPK13		kinase				2,70E-03	CDKN1A,VEGFA	27 (10)
KIF3A		enzyme				2,70E-03	CDKN1A,VEGFA
farnesol		chemical reagent				2,70E-03	CDKN1A,DDIT3	25 (7)
selenomethylselenocysteine		chemical - endogenous mammalian				2,70E-03	CYP3A5,PLAUR
BRAF		kinase				2,72E-03	CCL20,CDKN1A,DDIT3,PLAUR,RND3	34 (20)
PRKCE		kinase				2,75E-03	CDKN1A,PIM1,VEGFA	36 (15)
fenretinide		chemical drug				2,75E-03	DDIT3,PPP1R15A,VEGFA	35 (17)
JQ1		chemical reagent		0,147	bias	2,77E-03	CD274,DDIT3,MAP1LC3B,SQSTM1	30 (13)
PML		transcription regulator		1,124		2,77E-03	CDKN1A,IRF7,MAFF,SQSTM1	20 (7)
VCAN		other		-1,982		2,83E-03	ADM,CCL20,CDKN1A,VEGFA	31 (18)
SOX3		transcription regulator				2,85E-03	DUSP5,EPHA2,VEGFA
nifedipine		chemical drug				2,85E-03	CYP3A5,DDIT3,VEGFA	28 (7)
ARNT		transcription regulator		1,892	bias	2,90E-03	ADM,CD274,SLC2A1,VEGFA	25 (10)
NCOA2		transcription regulator				2,90E-03	CDKN1A,IRF7,PARD6B,SQSTM1
lysophosphatidylcholine		chemical - other				2,95E-03	CD274,PLAUR,TNFSF15
nelfinavir		chemical drug				2,95E-03	DDIT3,PPP1R15A,VLDLR
ORMDL3		other				2,95E-03	CCL20,MAP1LC3B
HMGXB4		other				2,95E-03	CD274,PIM1
MPZ		other				2,95E-03	DDIT3,PPP1R15A
SLC2A1	2,664	transporter				2,95E-03	DDIT3,SLC2A1	21 (7)
CRHR2		G-protein coupled receptor				2,95E-03	SLC2A1,VEGFA
TWNK		enzyme				2,95E-03	DDIT3,SQSTM1
silicon dioxide		chemical drug				2,95E-03	MAP1LC3B,SQSTM1
pifithrin alpha		chemical reagent				2,95E-03	CDKN1A,SQSTM1
epicatechin gallate		chemical drug				2,95E-03	CDKN1A,VEGFA	35 (21)
CD40LG		cytokine		1,290	bias	3,01E-03	CCL20,CDKN1A,DUSP5,PIM1,PLAUR,VEGFA	38 (20)
F2		peptidase	Activated	2,194	bias	3,03E-03	CCL20,CDKN1A,PLAUR,RCAN1,VEGFA	28 (15)
NF-Y		complex				3,05E-03	CBS/LOC102724560,DDIT3,VLDLR
MXD1	2,468	transcription regulator				3,05E-03	CENPF,MXD1,MYD88
MACROH2A1		other				3,05E-03	CDKN1A,IRF7,SLC2A1
PIN1		enzyme				3,05E-03	CD274,CDKN1A,DDIT3	36 (20)
NTRK2		kinase				3,05E-03	CDKN1A,SERTAD1,VEGFA	30 (14)
ZBTB17		transcription regulator				3,05E-03	CDKN1A,CENPF,DDIT3	19 (4)
fingolimod		chemical drug				3,05E-03	CCL20,CD274,CDKN1A	26 (7)
Akt		group	Activated	2,049		3,20E-03	ADM,CD274,CDKN1A,IGFBP2,SLC2A1,VEGFA	34 (17)
TGFBR2		kinase		-0,967	bias	3,20E-03	CDKN1A,CRABP1,MXD1,SLC2A1,UPP1,VEGFA	33 (17)
EIF2A		translation regulator				3,21E-03	DDIT3,IGFBP2	13 (5)
TINCR		other				3,21E-03	DDIT3,EPHA2
vasoactive intestinal peptide		biologic drug				3,21E-03	MYD88,VEGFA
AURKA		kinase				3,21E-03	CDKN1A,SLC2A1
PCSK9		peptidase				3,21E-03	IRF7,SQSTM1
FOXF1		transcription regulator				3,21E-03	CDKN1A,ERRFI1
DYRK1A		kinase				3,21E-03	CDKN1A,RCAN1
chelerythrine		chemical drug				3,21E-03	PIM1,VEGFA	18 (7)
diosgenin		chemical - endogenous non-mammalian				3,21E-03	CYP3A5,VEGFA
FSH		complex				3,36E-03	ADM,GK,MAP1LC3B,SLC2A1,UPP1,VEGFA	33 (19)
ESRRG		ligand-dependent nuclear receptor				3,38E-03	CCL20,CDKN1A,VEGFA	23 (11)
IFI16		transcription regulator				3,38E-03	CCL20,CDKN1A,PIM1	28 (14)
5-O-mycolyl-beta-araf-(1->2)-5-O-mycolyl-alpha-araf-(1->1')-glycerol		chemical - endogenous non-mammalian				3,38E-03	CCL20,RCAN1,RND3
E. coli B4 lipopolysaccharide		chemical toxicant		1,256	bias	3,42E-03	CCL20,CD274,CYP3A5,PIM1,PLAUR	37 (17)
fulvestrant		chemical drug		-0,043		3,42E-03	CBS/LOC102724560,CDKN1A,CENPF,SQSTM1,VEGFA	39 (18)
Smad		complex				3,49E-03	CDKN1A,VEGFA
POLR2M		other				3,49E-03	CDKN1A,EPHA2
FGF4		growth factor				3,49E-03	CDKN1A,VEGFA	37 (22)
amitriptyline		chemical drug				3,49E-03	CDKN1A,CYP3A5
FOXL2		transcription regulator				3,49E-03	CCL20,MAFF,PPP1R15A
MAPK9		kinase				3,49E-03	CDKN1A,IGFBP2,MUC5B,PPP1R15A	38 (12)
5,8,11-eicosatriynoic acid		chemical reagent				3,52E-03	DDIT3
beta-escin		chemical drug				3,52E-03	CDKN1A
troleandomycin		chemical drug				3,52E-03	CYP3A5
3,7,12-trihydroxycoprostane		chemical - endogenous mammalian				3,52E-03	CYP3A5
azide		chemical reagent				3,52E-03	SLC2A1
beclomethasone dipropionate		chemical drug				3,52E-03	CYP3A5
RA414		chemical reagent				3,52E-03	DDIT3
RA413S		chemical reagent				3,52E-03	DDIT3
mitotam		chemical drug				3,52E-03	CDKN1A
dihydrokawain		chemical - endogenous non-mammalian				3,52E-03	CYP3A5
budesonide/formoterol		chemical drug				3,52E-03	CD274
dihydromethysticin		chemical - endogenous non-mammalian				3,52E-03	CYP3A5
ZM 323881		chemical drug				3,52E-03	RCAN1
CCPG1		other				3,52E-03	CD274
AAMP		other				3,52E-03	CD274
HCG11		other				3,52E-03	CDKN1A
LINC00475		other				3,52E-03	CDKN1A
ZC3H18		other				3,52E-03	CD274
DELE1		other				3,52E-03	DDIT3
RHBDL3		peptidase				3,52E-03	DDIT3
INTS13		other				3,52E-03	CD274
SCAF8		other				3,52E-03	CD274
ARMC10		other				3,52E-03	CDKN1A
FKBPL		other				3,52E-03	CDKN1A
ZBTB7C		transcription regulator				3,52E-03	CDKN1A
PPP3CC		phosphatase				3,52E-03	ITPKC
CXXC1		transcription regulator				3,52E-03	CDKN1A
ZNF319		transcription regulator				3,52E-03	CD274
2810408I11Rik		other				3,52E-03	CCNYL1
RBM27		other				3,52E-03	DDIT3
RETREG1	1,139	other				3,52E-03	DDIT3
TNRC18		other				3,52E-03	CD274
ZBTB8A		transcription regulator				3,52E-03	CDKN1A
MAN2C1		enzyme				3,52E-03	DDIT3
SLC25A27		transporter				3,52E-03	DDIT3
HASPIN		kinase				3,52E-03	CDKN1A
CMTM4		cytokine				3,52E-03	CD274
PNISR		other				3,52E-03	CD274
CMTM6		cytokine				3,52E-03	CD274
PURPL		other				3,52E-03	SQSTM1
7-bromoindirubin-3'-oxime		chemical - kinase inhibitor				3,52E-03	CDKN1A
cabozantinib		chemical drug				3,52E-03	CD274
inolitazone		chemical drug				3,52E-03	CDKN1A
HCV 796		chemical drug				3,52E-03	MAP1LC3B
AZD5438		chemical drug				3,52E-03	DDIT3
EIF3J		translation regulator				3,52E-03	CD274
CDKI AT7519		chemical drug				3,52E-03	DDIT3
MEDI-547		biologic drug				3,52E-03	EPHA2
GSK1059615		chemical drug				3,52E-03	DDIT3
CABLES1		other				3,52E-03	CDKN1A
CDT1		other				3,52E-03	CDKN1A
SLK		kinase				3,52E-03	DDIT3
ACVR2B		kinase				3,52E-03	CDKN1A
Lysosomal Protease		group				3,52E-03	MAP1LC3B
miR-523-3p (miRNAs w/seed AACGCGC)		mature microRNA				3,52E-03	CDKN1A
miR-513a-5p (miRNAs w/seed UCACAGG)		mature microRNA				3,52E-03	CD274
miR-1468-5p (miRNAs w/seed UCCGUUU)		mature microRNA				3,52E-03	CD274
miR-293-3p (miRNAs w/seed GUGCCGC)		mature microRNA				3,52E-03	DKK1
miR-467a-5p (and other miRNAs w/seed AAGUGCC)		mature microRNA				3,52E-03	DKK1
miR-147a (miRNAs w/seed UGUGUGG)		mature microRNA				3,52E-03	VEGFA
miR-331-5p (and other miRNAs w/seed UAGGUAU)		mature microRNA				3,52E-03	PLAUR
miR-504-5p (and other miRNAs w/seed GACCCUG)		mature microRNA				3,52E-03	VEGFA
Cdk9 inhibitor II		chemical reagent				3,52E-03	DDIT3
ZBTB5		transcription regulator				3,52E-03	CDKN1A
DHX8		enzyme				3,52E-03	CDKN1A
icaritin		chemical drug				3,52E-03	CD274
TPI1		enzyme				3,52E-03	DDIT3
P2RX1		ion channel				3,52E-03	CD274
DNASE1L3		enzyme				3,52E-03	CDKN1A
CCNI		other				3,52E-03	CDKN1A
RPL18		other				3,52E-03	CD274
FXYD1		ion channel				3,52E-03	CDKN1A
TCAM1P		other				3,52E-03	DDIT3
XPO7		transporter				3,52E-03	CDKN1A
ING3		other				3,52E-03	CDKN1A
ceritinib		chemical drug				3,52E-03	CD274
JADE1		transcription regulator				3,52E-03	CDKN1A
OPN4		G-protein coupled receptor				3,52E-03	VEGFA
UBE2E1		enzyme				3,52E-03	CDKN1A
PHA-767491		chemical drug				3,52E-03	DDIT3
CUL9		other				3,52E-03	CDKN1A
SCML2		transcription regulator				3,52E-03	CDKN1A
VAMP1		transporter				3,52E-03	CD274
PRSS1		peptidase				3,52E-03	DDIT3
SYT7		transporter				3,52E-03	DDIT3
TDP-665759		chemical reagent				3,52E-03	CDKN1A
PIK3C2A		kinase				3,52E-03	VEGFA
UNC 0642		chemical reagent				3,52E-03	MAP1LC3B
cAMP-dependent protein kinase inhibitor		chemical drug				3,52E-03	CYP3A5
Peg3		other				3,52E-03	VEGFA
Hotairm1		other				3,52E-03	CD274
pamiparib		chemical drug				3,52E-03	CD274
levamlodipine		chemical drug				3,52E-03	CD274
thalidomide analog 1		chemical reagent				3,52E-03	VEGFA
thalidomide analog 2		chemical reagent				3,52E-03	VEGFA
CDG2-cRGD-5		chemical reagent				3,52E-03	VEGFA
fluticasone/salmeterol		chemical drug				3,52E-03	CD274
2,3-pentanedione		chemical - endogenous non-mammalian				3,52E-03	VEGFA
styrofoam		chemical reagent				3,52E-03	VEGFA
diisopropanolnitrosamine		chemical toxicant				3,52E-03	CDKN1A
PD173955		chemical drug				3,52E-03	PLAUR
sapropterin		chemical drug				3,52E-03	VEGFA
NSC 126405		chemical reagent				3,52E-03	CDKN1A
FL3		chemical reagent				3,52E-03	CD274
SU5614		chemical drug				3,52E-03	VEGFA
potassium ferricyanide		chemical toxicant				3,52E-03	VEGFA
anti-miR-185-5p		chemical reagent				3,52E-03	DDIT3
FUS-ERG		fusion gene/product				3,52E-03	PIM1
EWSR1-ERG		fusion gene/product				3,52E-03	PIM1
STAT3 inhibitor		chemical drug				3,52E-03	CD274
LDC067		chemical drug				3,52E-03	DDIT3
miR-140 inhibitor		chemical reagent				3,52E-03	CD274
anti-miR-142 inhibitor		chemical reagent				3,52E-03	CD274
miR-340 inhibitor		chemical reagent				3,52E-03	CD274
miR-383 inhibitor		chemical reagent				3,52E-03	CD274
cilengitide		biologic drug				3,52E-03	CD274
homocysteine thiolactone		chemical - endogenous mammalian				3,52E-03	VEGFA
norethynodrel		chemical toxicant				3,52E-03	VEGFA
G protein q		complex				3,52E-03	RCAN1
IL21		cytokine		1,982	bias	3,57E-03	CCL20,CDKN1A,IRF7,MYD88	35 (15)
RARB		ligand-dependent nuclear receptor		1,000		3,57E-03	CDKN1A,GP2,SLC2A1,VEGFA	13 (4)
aspirin		chemical drug		1,067	bias	3,57E-03	ADM,CDKN1A,DDIT3,IGFBP2	37 (21)
ATG5		other				3,61E-03	RCAN1,SLC2A1,SQSTM1
NFYA		transcription regulator				3,61E-03	CBS/LOC102724560,CDKN1A,PPP1R15A
romidepsin		biologic drug				3,61E-03	CDKN1A,DDIT3,PLAUR	34 (19)
DNMT3B		enzyme		-0,218		3,71E-03	CBX5,CDKN1A,DDIT3,RCAN1
MYOC		other				3,73E-03	DDIT3,EPHA2,UPP1
IRF5		transcription regulator				3,73E-03	CDKN1A,IRF7,VEGFA
cinnamaldehyde		chemical toxicant				3,73E-03	GK,SLC2A1,SQSTM1
BPIFB1		other				3,77E-03	SLC2A1,VEGFA
PALMD		other				3,77E-03	CCL20,SLC2A1
TICAM2		other				3,77E-03	DDIT3,IRF7
HEXIM1		transcription regulator				3,77E-03	CDKN1A,SLC2A1
H-[1,2,4]oxadiazolo[4,3-alpha]quinoxalin-1-one		chemical reagent				3,77E-03	CDKN1A,PLAUR	32 (12)
ammonium chloride		chemical drug				3,77E-03	RCAN1,SQSTM1
pemetrexed		chemical drug				3,77E-03	CCL20,CDKN1A
estrogen		chemical drug		1,314	bias	3,79E-03	CDKN1A,CRABP1,IGFBP2,PIM1,VEGFA	41 (19)
SNAI2		transcription regulator				3,85E-03	CDKN1A,DKK1,MYOM3
NEDD9		other				3,85E-03	ADM,ERRFI1,SLC2A1
aflatoxin B1		chemical - endogenous non-mammalian		0,000	bias	3,90E-03	CDKN1A,CENPF,CYP3A5,VEGFA,VLDLR
MAPK8		kinase		-0,903		3,94E-03	CDKN1A,DDIT3,MUC5B,PLAUR	35 (21)
IL6R		transmembrane receptor				3,97E-03	CCL20,CDKN1A,VEGFA	28 (17)
ERBB4		kinase				3,97E-03	CDKN1A,DDIT3,SLC2A1	38 (19)
BRCA1		transcription regulator		1,996		4,01E-03	CDKN1A,DDIT3,IRF7,VEGFA	36 (16)
lithocholic acid		chemical - endogenous mammalian				4,06E-03	CYP3A5,PLAUR
DCAF1		kinase				4,06E-03	CDKN1A,CENPF	24 (4)
miR-205-5p (and other miRNAs w/seed CCUUCAU)		mature microRNA				4,06E-03	DKK1,VEGFA
XIAP		enzyme				4,06E-03	CDKN1A,SQSTM1
WR 1065		chemical drug				4,06E-03	CDKN1A,VEGFA	29 (14)
E. coli serotype 0127B8 lipopolysaccharide		chemical - endogenous non-mammalian	Activated	2,000		4,09E-03	CCNO,DDIT3,MYD88,VEGFA	29 (7)
promegestone		chemical drug				4,09E-03	CDKN1A,DKK1,DUSP5	12 (3)
MAPT		other				4,14E-03	ALDH5A1,CD274,CDKN1A,IGFBP2,IRF7,SQSTM1,VEGFA	39 (21)
CSF1		cytokine	Activated	2,200	bias	4,25E-03	CDKN1A,DUSP5,IRF7,SLC2A1,VEGFA	35 (16)
kainic acid		chemical toxicant	Activated	2,000	bias	4,33E-03	ERRFI1,PLAUR,PPP1R15A,VEGFA	24 (13)
MYOCD		transcription regulator				4,35E-03	CDKN1A,DDIT3,VEGFA
MAP2K2		kinase				4,36E-03	CDKN1A,VEGFA	33 (18)
titanium dioxide		chemical drug				4,36E-03	CDKN1A,IGFBP2
streptozocin		chemical drug		-0,312		4,49E-03	CBS/LOC102724560,CDKN1A,MAP1LC3B,SLC2A1,VEGFA	37 (19)
Interferon alpha		group	Activated	2,575	bias	4,50E-03	CD274,CDKN1A,IFNLR1,IRF7,MYD88,PIM1,PLAUR	36 (14)
cadmium chloride		chemical toxicant				4,62E-03	DDIT3,MAFF,SQSTM1	20 (7)
trans-cinnamaldehyde		chemical drug				4,68E-03	CDKN1A,DDIT3	27 (7)
CA4		enzyme				4,68E-03	DDIT3,ROS1
HSPB8		kinase				4,68E-03	MAP1LC3B,SLC2A1
NPC2		transporter				4,68E-03	MAP1LC3B,SQSTM1
TAF4		transcription regulator				4,76E-03	DDIT3,MAFF,MXD1
EHF		transcription regulator				4,76E-03	CCL20,PLAUR,VEGFA
2-deoxyglucose		chemical drug				4,76E-03	CDKN1A,DDIT3,IRF7	29 (16)
RXRA		ligand-dependent nuclear receptor		-0,382		4,81E-03	CCL20,CDKN1A,CYP3A5,FLRT3,VEGFA	8 (2)
YY1		transcription regulator				4,87E-03	CDKN1A,CRABP1,PPP1R15A,RND3,VEGFA	19 (5)
SERPINE1		other				4,89E-03	CCL20,CDKN1A,PLAUR	32 (11)
EIF2B5		translation regulator				5,00E-03	DDIT3,PPP1R15A
LAMP2		enzyme				5,00E-03	DDIT3,RCAN1
CPE		peptidase				5,00E-03	DDIT3,IGFBP2
PLAGL1		transcription regulator				5,00E-03	CCL20,CDKN1A
VCP		enzyme				5,00E-03	CDKN1A,DDIT3	29 (12)
epoxomicin		chemical - protease inhibitor				5,00E-03	DDIT3,SQSTM1	17 (7)
N(G)-monomethyl-D-arginine		chemical - endogenous mammalian				5,00E-03	PLAUR,VEGFA	25 (7)
fucoidin		chemical drug				5,00E-03	CDKN1A,IRF7
EGR1		transcription regulator				5,02E-03	CDKN1A,MAP1LC3B,MXD1,VEGFA	26 (7)
adavosertib		chemical drug				5,18E-03	CCL20,IRF7,PLAUR
PPARGC1A		transcription regulator		1,590		5,26E-03	CDKN1A,CYP3A5,GK,MYD88,SLC25A25,VEGFA	19 (8)
ETV6-RUNX1		fusion gene/product		-1,997	bias	5,28E-03	ADM,IRF7,PIM1,PPP1R15A,RNF144A
CYP1A1		enzyme				5,33E-03	IFNLR1,IGFBP2,VLDLR
CTSB		peptidase				5,33E-03	PLAUR,VEGFA
VTN		other				5,33E-03	CDKN1A,PLAUR	35 (16)
dithiothreitol		chemical reagent				5,33E-03	DDIT3,VEGFA	34 (22)
proteasome inhibitor PSI		chemical - protease inhibitor				5,33E-03	DDIT3,SQSTM1	17 (7)
RORC		ligand-dependent nuclear receptor				5,40E-03	CCL20,CYP3A5,VEGFA,VLDLR
Tnf (family)		group		1,000	bias	5,49E-03	CCL23,CD274,CYP3A5,DKK1
EIF2AK2		kinase				5,63E-03	CDKN1A,DDIT3,PPP1R15A	23 (7)
N-nitro-L-arginine methyl ester		chemical drug				5,63E-03	ADM,SLC2A1,VEGFA	27 (15)
NR3C1		ligand-dependent nuclear receptor		1,346		5,66E-03	ADM,CCL20,CD274,CDKN1A,CYP3A5,ERRFI1,MYD88,PPP1R15A	29 (16)
BAK1		other				5,67E-03	CDKN1A,IRF7
TRPM2		ion channel				5,67E-03	SLC2A1,VEGFA
SRSF1		other				5,67E-03	CD274,VEGFA
APEX1		enzyme				5,67E-03	CDKN1A,VEGFA	20 (8)
urethane		chemical toxicant				5,67E-03	CD274,CDKN1A	27 (11)
letrozole		chemical drug				5,67E-03	CDKN1A,DKK1
mir-8		microRNA		-0,119	bias	5,69E-03	CDKN1A,CLDN23,ERRFI1,SQSTM1
NFKBIA		transcription regulator		-0,068		5,77E-03	CCL20,CDKN1A,DDIT3,PIM1,RCAN1,VEGFA	38 (17)
D-glucose		chemical - endogenous mammalian		1,798		5,79E-03	CBS/LOC102724560,CCL20,CDKN1A,DDIT3,PLAUR,SLC2A1,SQSTM1,VEGFA	35 (19)
RBL2		other				5,94E-03	CDKN1A,PIM1,VEGFA
BMP6		growth factor				5,94E-03	CDKN1A,ERRFI1,VEGFA	16 (8)
vemurafenib		chemical drug				6,03E-03	CD274,VEGFA	19 (7)
mir-124		microRNA				6,03E-03	DDIT3,SQSTM1
SSRP1		transcription regulator				6,03E-03	CDKN1A,DUSP5	5 (2)
TAS4464		chemical drug				6,03E-03	CDKN1A,VEGFA	19 (7)
NAMPT		cytokine				6,10E-03	ALDH5A1,CCL20,EPHA2
spironolactone		chemical drug				6,10E-03	CDKN1A,CYP3A5,VEGFA	30 (15)
IL2		cytokine	Activated	2,144	bias	6,11E-03	CD274,CDKN1A,DUSP5,PIM1,PPP1R15A,UPP1,VEGFA,VLDLR	39 (24)
dextran sulfate		chemical drug		1,067	bias	6,16E-03	CCL20,CDKN1A,IRF7,SLC2A1,VEGFA	35 (17)
EDN1		cytokine		1,948	bias	6,19E-03	ERRFI1,PLAUR,SLC2A1,VEGFA	33 (19)
MAPK3		kinase				6,26E-03	CDKN1A,PLAUR,VEGFA	39 (20)
CD36		transmembrane receptor				6,26E-03	CCL20,DDIT3,PLAUR	29 (16)
butyric acid		chemical - endogenous mammalian		0,250		6,27E-03	CBS/LOC102724560,CCL20,CDKN1A,MXD1,SLC2A1,VEGFA	31 (17)
NFATC2		transcription regulator				6,30E-03	CD274,CDKN1A,IRF7,RCAN1	33 (7)
Smad2/3-Smad4		complex				6,39E-03	CDKN1A,IRF7
EZR		other				6,39E-03	DDIT3,IGFBP2
TIMP1		cytokine				6,39E-03	CDKN1A,PLAUR	18 (7)
pidnarulex		chemical drug				6,39E-03	CDKN1A,MAP1LC3B
4-(2-aminoethyl)benzenesulfonylfluoride		chemical - protease inhibitor				6,39E-03	CDKN1A,DDIT3	20 (7)
IL12 (complex)		complex				6,40E-03	CCL20,MYD88,PIM1,VEGFA	29 (16)
IRF1		transcription regulator		1,117	bias	6,40E-03	CCL20,CD274,CDKN1A,IRF7	30 (14)
IL13		cytokine		-1,009	bias	6,46E-03	CCL20,CCL23,GP2,HRH1,MUC5B,VEGFA	32 (12)
triamcinolone acetonide		chemical drug		-1,000		6,51E-03	ALDH5A1,DDIT3,IRF7,VLDLR
CD24		other				6,59E-03	CDKN1A,DUSP5,PPP1R15A
ATG7		enzyme				6,59E-03	RCAN1,SLC2A1,SQSTM1
Brd4		kinase				6,59E-03	SLC25A25,SLC2A1,TNFSF15
ESR2		ligand-dependent nuclear receptor		1,498		6,63E-03	CBS/LOC102724560,CCL20,CDKN1A,DKK1,IRF7,MXD1,PLAUR,VEGFA	43 (20)
1-palmitoyl-2-(5-oxovaleroyl)-sn-glycero-3-phosphorylcholine		chemical reagent				6,76E-03	CCL20,VEGFA	15 (7)
indican		chemical - endogenous mammalian				6,76E-03	CDKN1A,SLC2A1	25 (11)
stattic		chemical reagent				6,76E-03	CD274,VEGFA
MMP14		peptidase				6,76E-03	CDKN1A,VEGFA	34 (18)
IGF2BP1		translation regulator				6,76E-03	CDKN1A,DDIT3
PRLR		transmembrane receptor				6,76E-03	CDKN1A,PIM1	22 (9)
CDK5		kinase				6,76E-03	CD274,CDKN1A	24 (11)
NF1		other				6,76E-03	CBS/LOC102724560,MXD1
PAK1		kinase				6,76E-03	CDKN1A,VEGFA	38 (22)
green tea polyphenol		chemical drug				6,76E-03	CDKN1A,VEGFA	39 (24)
sodium orthovanadate		chemical reagent				6,76E-03	CDKN1A,PLAUR	37 (18)
indole-3-carbinol		chemical drug				6,76E-03	CDKN1A,CYP3A5
tripterine		chemical - endogenous non-mammalian				6,76E-03	HRH1,MYD88
uranyl nitrate		chemical toxicant				6,76E-03	CYP3A5,MYD88,SQSTM1
NR1I3		ligand-dependent nuclear receptor				6,76E-03	CDKN1A,CYP3A5,MAFF
CCND1		transcription regulator		1,715		6,88E-03	CDKN1A,CENPF,EPHA2,ERRFI1,MAFF	16 (5)
N-[N-(3,5-difluorophenacetyl-L-Ala)]-S-phenylglycine t-butyl ester		chemical - protease inhibitor				6,93E-03	MYD88,RND3,VEGFA
Npm		group				7,03E-03	CDKN1A
tenofovir		chemical drug				7,03E-03	CCL23
tegafur		chemical drug				7,03E-03	CYP3A5
arbutin		chemical drug				7,03E-03	CDKN1A
sulfopin		chemical reagent				7,03E-03	CD274
TRE-TTC2-1/2		group				7,03E-03	CDKN1A
ZNF24TR		other				7,03E-03	VEGFA
chartreusin		chemical reagent				7,03E-03	CDKN1A
4-nitrobenzoic acid		chemical toxicant				7,03E-03	SLC2A1
Gαq		group				7,03E-03	DKK1
glucose oxidase		group				7,03E-03	SLC2A1
desmethoxyyangonin		chemical - endogenous non-mammalian				7,03E-03	CYP3A5
omethoate		chemical toxicant				7,03E-03	CDKN1A
diethyl fumarate		chemical reagent				7,03E-03	VEGFA
BRCC3		enzyme				7,03E-03	CD274
USP42		peptidase				7,03E-03	CDKN1A
CNMD		other				7,03E-03	VEGFA
ZFAT		transcription regulator				7,03E-03	SQSTM1
NSA2		other				7,03E-03	CDKN1A
FBXL12		other				7,03E-03	CDKN1A
FBXO22		enzyme				7,03E-03	CD274
TRAPPC4		other				7,03E-03	CD274
PKP3		other				7,03E-03	CD274
MAGEA2/MAGEA2B		other				7,03E-03	CDKN1A
ADGRG1		G-protein coupled receptor				7,03E-03	VEGFA
SGF29		other				7,03E-03	DDIT3
SEMA4A		other				7,03E-03	VEGFA
ZBTB49		transcription regulator				7,03E-03	CDKN1A
SNRPA1		other				7,03E-03	CDKN1A
RNF126		enzyme				7,03E-03	CDKN1A
ZBTB38		transcription regulator				7,03E-03	DKK1
WDR13		other				7,03E-03	CDKN1A
NCEH1		enzyme				7,03E-03	DDIT3
TMEM106B		other				7,03E-03	SQSTM1
ADAMTS9		peptidase				7,03E-03	VEGFA
Importin alpha		group				7,03E-03	CDKN1A
STAT3/5		group				7,03E-03	PIM1
ACER3		enzyme				7,03E-03	CDKN1A
Par		group				7,03E-03	CCL20
UCN3		other				7,03E-03	VEGFA
CPI-613		chemical drug				7,03E-03	CD274
SH3GLB1		enzyme				7,03E-03	SQSTM1
UPF3B		transporter				7,03E-03	CD274
RAB11B-AS1		other				7,03E-03	VEGFA
MLIP		transcription regulator				7,03E-03	SLC2A1
SYNJ1		phosphatase				7,03E-03	SLC2A1
miR-708-5p (and other miRNAs w/seed AGGAGCU)		mature microRNA				7,03E-03	CENPF
mir-622		microRNA				7,03E-03	PLAUR
mir-331		microRNA				7,03E-03	PLAUR
ELAC2		enzyme				7,03E-03	CDKN1A
SALL2		transcription regulator				7,03E-03	CDKN1A
PSG1		other				7,03E-03	VEGFA
naphthol AS-E phosphate		chemical reagent				7,03E-03	DKK1
SALL1		transcription regulator				7,03E-03	VEGFA
MAGEA4		other				7,03E-03	CDKN1A
POLDIP3		other				7,03E-03	CDKN1A
CST7		other				7,03E-03	SQSTM1
ULK2		kinase				7,03E-03	SQSTM1
TSPYL2		other				7,03E-03	CDKN1A
PEX2		other				7,03E-03	CDKN1A
TTK		kinase				7,03E-03	CD274
CCT5		other				7,03E-03	CDKN1A
DST	1,448	other				7,03E-03	DDIT3
NEK4		kinase				7,03E-03	CDKN1A
PLEKHA1		other				7,03E-03	SLC2A1
CCNT2		transcription regulator				7,03E-03	DDIT3
ZFP36L1		transcription regulator				7,03E-03	VEGFA
IBTK		other				7,03E-03	SQSTM1
ATP9A		transporter				7,03E-03	VEGFA
IMPACT		other				7,03E-03	DDIT3
PGAM1		phosphatase				7,03E-03	CDKN1A
ING5		other				7,03E-03	CDKN1A
PLEKHA2		other				7,03E-03	SLC2A1
KHDRBS2		other				7,03E-03	CDKN1A
cycloastragenol		chemical - endogenous non-mammalian				7,03E-03	CDKN1A
GALR2		G-protein coupled receptor				7,03E-03	CDKN1A
PCBP4		other				7,03E-03	CDKN1A
infigratinib		chemical drug				7,03E-03	CD274
GJD2		other				7,03E-03	DDIT3
CGGBP1		transcription regulator				7,03E-03	CDKN1A
imidazolo-oxindole PKR inhibitor C16		chemical reagent				7,03E-03	DDIT3
CRTAP		other				7,03E-03	CDKN1A
CDK11B		kinase				7,03E-03	VEGFA
Cops2		transcription regulator				7,03E-03	CDKN1A
gimeracil		chemical drug				7,03E-03	CYP3A5
MI-63		chemical reagent				7,03E-03	CDKN1A
MAP4		other				7,03E-03	VEGFA
LPCAT1		enzyme				7,03E-03	DDIT3
ZFYVE16		other				7,03E-03	CDKN1A
RP11_598D141		other				7,03E-03	DDIT3
indotecan		chemical drug				7,03E-03	SLC2A1
GSK-2879552		chemical drug				7,03E-03	CD274
securinine		chemical reagent				7,03E-03	CDKN1A
8-aminoadenosine		chemical reagent				7,03E-03	SLC2A1
Mia2		other				7,03E-03	DDIT3
toluene diisocyanate		chemical toxicant				7,03E-03	VEGFA
polyethylene glycol		chemical drug				7,03E-03	CDKN1A
phthalic acid		chemical - endogenous non-mammalian				7,03E-03	CYP3A5
neocuproine		chemical reagent				7,03E-03	VEGFA
telomestatin		chemical - endogenous non-mammalian				7,03E-03	CDKN1A
indapamide		chemical drug				7,03E-03	VEGFA
kynurenic acid		chemical - endogenous mammalian				7,03E-03	CDKN1A
heat killed Listeria Monocytogenes		chemical reagent				7,03E-03	TNFSF15
1-o-hexadecyl-2-o-methyl-rac-glycerol		chemical - kinase inhibitor				7,03E-03	CDKN1A
gliclazide		chemical drug				7,03E-03	SLC2A1
1,2-dihydroxy-epoxy-1,2,3,4-tetrahydro-5-methylchrysene		chemical toxicant				7,03E-03	VEGFA
hdm-2 antagonistic peptide		chemical reagent				7,03E-03	CDKN1A
ginkgolide A		chemical - endogenous non-mammalian				7,03E-03	CYP3A5
vinflunine		chemical drug				7,03E-03	CDKN1A
tetrahydrouridine		chemical drug				7,03E-03	DDIT3
N(omega)-hydroxyarginine		chemical - endogenous mammalian				7,03E-03	CDKN1A
IOX-1		chemical reagent				7,03E-03	CD274
norethindrone		chemical drug				7,03E-03	VEGFA
imatinib		chemical drug		-0,818		7,05E-03	CD274,CDKN1A,DDIT3,PIM1,VEGFA	30 (14)
FN1		enzyme				7,06E-03	CDKN1A,PLAUR,SLC2A1,SQSTM1	42 (18)
peptidoglycan		chemical - endogenous non-mammalian				7,11E-03	CCL20,CD274,MYD88	28 (13)
PTGER2		G-protein coupled receptor				7,11E-03	CENPF,PIM1,VEGFA	20 (6)
TBK1		kinase				7,11E-03	CDKN1A,IRF7,VEGFA	34 (16)
Ap2		group				7,14E-03	ADM,VEGFA
asoprisnil		chemical drug				7,14E-03	DKK1,IGFBP2
FKBP5		enzyme				7,14E-03	CDKN1A,SLC2A1	19 (7)
ACKR3		G-protein coupled receptor				7,14E-03	ADM,CDKN1A
CFI-402257		chemical drug				7,14E-03	CCL20,PLAUR	22 (3)
mercuric chloride		chemical toxicant				7,14E-03	CDKN1A,DDIT3	27 (10)
honokiol		chemical - endogenous non-mammalian				7,14E-03	CDKN1A,MAP1LC3B
NRAS		enzyme				7,29E-03	CDKN1A,DDIT3,SLC2A1,VEGFA	35 (19)
medroxyprogesterone acetate		chemical drug	Activated	2,200	bias	7,34E-03	CDKN1A,CENPF,DKK1,RHOV,SLC2A1,VEGFA	42 (20)
RORA		ligand-dependent nuclear receptor				7,41E-03	CDKN1A,CYP3A5,MUC5B,VLDLR	17 (7)
FOXO1		transcription regulator		1,474	bias	7,41E-03	CCL20,CDKN1A,CENPF,MAP1LC3B,PPP1R15A,SLC25A25	15 (5)
TRIM24		transcription regulator				7,47E-03	FLRT3,IRF7,VEGFA	26 (7)
GNA15		enzyme				7,47E-03	ADM,CCL20,DDIT3	28 (10)
4-phenylbutyric acid		chemical - endogenous mammalian				7,47E-03	CDKN1A,DDIT3,MXD1	29 (6)
erlotinib		chemical drug				7,47E-03	CCL20,MYD88,PLAUR	26 (7)
PGR		ligand-dependent nuclear receptor		0,128		7,48E-03	AMIGO1,CDKN1A,FLRT3,IRF7,RHOV,RND3
XDH		enzyme				7,53E-03	PLAUR,SLC2A1	23 (7)
XAV939		chemical reagent				7,53E-03	CD274,IGFBP2
SELP		transmembrane receptor				7,53E-03	CDKN1A,PLAUR
ADGRE2		other				7,53E-03	CD274,CDKN1A	19 (7)
IL3		cytokine		1,937	bias	7,57E-03	CDKN1A,DDIT3,PIM1,SLC2A1,VEGFA	37 (18)
Rxr		group				7,65E-03	CDKN1A,CRABP1,CYP3A5
mir-10		microRNA				7,65E-03	GTPBP2,MYD88,VEGFA
bisindolylmaleimide I		chemical drug				7,65E-03	CDKN1A,RCAN1,VEGFA	32 (17)
ZBTB16		transcription regulator		-1,214		7,77E-03	CD274,CDKN1A,EYA2,SLC2A1
NKX2-3		transcription regulator		0,022		7,77E-03	ADM,CBS/LOC102724560,CDKN1A,MYD88
MAPK14		kinase		0,958	bias	7,77E-03	DKK1,MUC5B,PLAUR,VEGFA	39 (19)
EOMES		transcription regulator				7,83E-03	ADM,CRABP1,RND3
GRN		growth factor				7,83E-03	DDIT3,SQSTM1,VEGFA	16 (7)
PRDM16		transcription regulator				7,93E-03	CDKN1A,IRF7	22 (9)
TLR5		transmembrane receptor				7,93E-03	CCL20,MYD88
CYBB		enzyme				7,93E-03	CDKN1A,DDIT3	30 (16)
ethylene glycol tetraacetic acid		chemical reagent				7,93E-03	DDIT3,RCAN1	21 (6)
SN-38		biologic drug				7,93E-03	CCL20,CDKN1A	21 (6)
5-N-ethylcarboxamido adenosine		chemical reagent				8,02E-03	ADM,CCL20,VEGFA	28 (13)
l-asparaginase		biologic drug				8,02E-03	CDKN1A,CENPF,DDIT3
OGT		enzyme				8,02E-03	CDKN1A,IGFBP2,SQSTM1	34 (15)
simvastatin		chemical drug		0,510		8,14E-03	CCL20,CDKN1A,MAP1LC3B,VEGFA	31 (20)
IL1		group		1,067	bias	8,31E-03	CCL20,CCL23,CDKN1A,SLC2A1,VEGFA	37 (17)
NSD2		enzyme				8,34E-03	IRF7,VEGFA
SKP2		other				8,34E-03	CDKN1A,SLC2A1	24 (11)
TGS1		enzyme				8,34E-03	DDIT3,PPP1R15A
GJA1		transporter				8,34E-03	CDKN1A,VEGFA	31 (15)
FGFR3		kinase				8,34E-03	CD274,CDKN1A	32 (16)
MEOX2		transcription regulator				8,34E-03	CCL20,CDKN1A
BTG2		transcription regulator				8,34E-03	CCL20,IGFBP2
SMAD2		transcription regulator				8,40E-03	CCL20,CDKN1A,VEGFA	34 (22)
AICAR		chemical - endogenous mammalian				8,40E-03	CDKN1A,SQSTM1,VEGFA	40 (22)
SRF		transcription regulator				8,41E-03	CDKN1A,DUSP5,EYA2,RND3,SLC2A1
STAT4		transcription regulator		1,980	bias	8,52E-03	ERRFI1,SERTAD1,VEGFA,VLDLR
AIRE		transcription regulator				8,60E-03	CD274,IRF7,UPP1
BTK		kinase				8,60E-03	CD274,CDKN1A,PIM1	35 (18)
TGFB3		growth factor				8,60E-03	CDKN1A,PLAUR,VEGFA	32 (18)
etanercept		biologic drug				8,76E-03	CCL20,CD274
NfkB1-RelA		complex				8,76E-03	CCL20,MUC5B
CERK		kinase				8,76E-03	CCL20,MYD88
MK2206		chemical drug				8,76E-03	CD274,VEGFA	19 (7)
fluvastatin		chemical drug				8,76E-03	CDKN1A,VEGFA	32 (16)
1,4-bis[2-(3,5-dichloropyridyloxy)]benzene		chemical toxicant				8,80E-03	CDKN1A,CYP3A5,MAFF	3 (2)
RUNX1-RUNX1T1		fusion gene/product				8,80E-03	CDKN1A,RND3,RNF144A
LEP		growth factor		-0,728		9,11E-03	CDKN1A,CYP3A5,IGFBP2,MAP1LC3B,MUC5B,VEGFA	42 (20)
resatorvid		chemical drug				9,19E-03	CCL20,SLC2A1
mir-25		microRNA				9,19E-03	ADM,CDKN1A
RCE1		peptidase				9,19E-03	CRABP1,GPC4
FOXP1		transcription regulator				9,19E-03	CD274,CDKN1A
TLR7/8		group				9,19E-03	PLAUR,PPP1R15A
nonylphenol		chemical toxicant				9,19E-03	ALDH5A1,CYP3A5
berberine		chemical drug				9,20E-03	CDKN1A,CYP3A5,VEGFA	36 (18)
fatty acid		chemical - endogenous mammalian				9,62E-03	DDIT3,SLC2A1,SQSTM1	35 (16)
crizotinib		chemical drug				9,63E-03	CD274,ROS1
EP400		other				9,63E-03	CDKN1A,CENPF
STAG2		other				9,63E-03	CD274,IRF7
carbamylcholine		chemical drug				9,63E-03	CDKN1A,VEGFA	35 (21)
propranolol		chemical drug				9,63E-03	CD274,VEGFA	23 (13)
ibuprofen		chemical drug				9,63E-03	SLC2A1,VEGFA
FGFR1		kinase				9,83E-03	CDKN1A,DDIT3,PLAUR	36 (19)
bucladesine		chemical toxicant		0,849	bias	9,83E-03	ADM,CDKN1A,CYP3A5,ERRFI1,SLC2A1	30 (18)
PPARG		ligand-dependent nuclear receptor		1,165		1,01E-02	CD274,CDKN1A,MYD88,SLC2A1,VEGFA,VLDLR
myclobutanil		chemical toxicant				1,01E-02	ALDH5A1,CYP3A5
daporinad		chemical drug				1,01E-02	CD274,RCAN1
pituitary adenylate cyclase-activating polypeptide		biologic drug				1,01E-02	ADM,ERRFI1
SELPLG		other				1,01E-02	CDKN1A,PLAUR
IFNE		cytokine				1,01E-02	CDKN1A,SLC2A1
ABL1		kinase				1,01E-02	CDKN1A,VEGFA
SRSF2		transcription regulator				1,01E-02	DDIT3,PPP1R15A
retinoid		chemical drug				1,01E-02	CDKN1A,VEGFA
TO-901317		chemical reagent		1,131		1,03E-02	ADM,CYP3A5,VEGFA,VLDLR
8-bromo-cAMP		chemical reagent		1,007	bias	1,05E-02	ADM,CDKN1A,DKK1,SLC2A1,VEGFA,VLDLR
GY1-22		chemical reagent				1,05E-02	CDKN1A
[(R)-6-(4-(4-benzyl-7-chloronaphthalen-1-yl)-2-methylpiperazin-1-yl)] nicotine nitrile		chemical reagent				1,05E-02	CDKN1A
lopinavir		chemical drug				1,05E-02	DDIT3
trapidil		chemical drug				1,05E-02	PIM1
L-ornithine		chemical - endogenous mammalian				1,05E-02	CDKN1A
ergosterol-5,8-peroxide		chemical - endogenous mammalian				1,05E-02	MYD88
extremely high molecular weight hyaluronic acid		chemical reagent				1,05E-02	CDKN1A
beryllium sulfate		chemical toxicant				1,05E-02	CDKN1A
H. carbonum toxin		biologic drug				1,05E-02	CDKN1A
(diaminocyclohexane)(diacetato)(dichloro)platinum		chemical reagent				1,05E-02	CDKN1A
WDR82		enzyme				1,05E-02	CDKN1A
IRS		group				1,05E-02	VEGFA
TFIIH		complex				1,05E-02	CDKN1A
methysticin		chemical reagent				1,05E-02	CYP3A5
MLN8054		chemical drug				1,05E-02	CDKN1A
2,5-dimethylcelecoxib		chemical reagent				1,05E-02	DDIT3
ACTA2-AS1		other				1,05E-02	CDKN1A
3,4',5-trimethoxystilbene		chemical reagent				1,05E-02	CDKN1A
SLC48A1		transporter				1,05E-02	SLC2A1
ZNF346		other				1,05E-02	CDKN1A
RHOBTB2		enzyme				1,05E-02	CDKN1A
RFFL		enzyme				1,05E-02	CDKN1A
TTC5		other				1,05E-02	CDKN1A
PTPMT1		phosphatase				1,05E-02	CDKN1A
OR51E1		G-protein coupled receptor				1,05E-02	CDKN1A
HP1BP3		other				1,05E-02	IGFBP2
ZNF451		enzyme				1,05E-02	CDKN1A
EDEM1		enzyme				1,05E-02	DDIT3
Mir124a-1hg		other				1,05E-02	DDIT3
MYLIP		enzyme				1,05E-02	VLDLR
NHLRC1		enzyme				1,05E-02	MAP1LC3B
N4BP2L2		transcription regulator				1,05E-02	CDKN1A
CTBP1-DT		other				1,05E-02	CDKN1A
EPM2A		phosphatase				1,05E-02	MAP1LC3B
FERMT3		enzyme				1,05E-02	VEGFA
EXOC3L1		other				1,05E-02	CDKN1A
OLA1		enzyme				1,05E-02	CDKN1A
ATP13A2		transporter				1,05E-02	DDIT3
Ikk (family)		group				1,05E-02	TNFSF15
GPD1L		enzyme				1,05E-02	SLC2A1
Hspg		group				1,05E-02	VEGFA
YEATS4		transcription regulator				1,05E-02	CDKN1A
RNF144B		enzyme				1,05E-02	CDKN1A
CASQ1		other				1,05E-02	DDIT3
vistusertib		chemical drug				1,05E-02	MYD88
TERF1		other				1,05E-02	CDKN1A
Pdi		group				1,05E-02	DDIT3
MSN		other				1,05E-02	CD274
ELL		transcription regulator				1,05E-02	CDKN1A
PMEPA1		other				1,05E-02	CDKN1A
HPGD		enzyme				1,05E-02	CDKN1A
DHPS		enzyme				1,05E-02	DDIT3
17alpha-hydroxyprogesterone caproate		chemical drug				1,05E-02	VEGFA
MCRS1		other				1,05E-02	CDKN1A
U2AF2		other				1,05E-02	CDKN1A
9-benzyl-8-hydroxy-2-(2-methoxyethoxy)adenine		chemical reagent				1,05E-02	IRF7
miR-520g-3p (and other miRNAs w/seed CAAAGUG)		mature microRNA				1,05E-02	VEGFA
ARHGAP1		other				1,05E-02	CDKN1A
AXIN2		other				1,05E-02	DKK1
EIF2B1		translation regulator				1,05E-02	DDIT3
SRCAP		transcription regulator				1,05E-02	CDKN1A
EID2		other				1,05E-02	CDKN1A
SYF2		other				1,05E-02	CDKN1A
DDX24		enzyme				1,05E-02	CDKN1A
PDZD2		other				1,05E-02	CDKN1A
RBM3		other				1,05E-02	DDIT3
KRT5		other				1,05E-02	VEGFA
TRERF1		transcription regulator				1,05E-02	CDKN1A
Pkhd1		other				1,05E-02	VEGFA
MYOZ2		other				1,05E-02	RCAN1
SPAG9		other				1,05E-02	CDKN1A
S100A2		other				1,05E-02	SLC2A1
CFP		other				1,05E-02	DDIT3
AP2A2		transporter				1,05E-02	CDKN1A
RASSF7		other				1,05E-02	CDKN1A
silvestrol		chemical - endogenous non-mammalian				1,05E-02	CD274
HES6		transcription regulator				1,05E-02	CDKN1A
GLUD1		enzyme				1,05E-02	SLC2A1
BUB3		other				1,05E-02	CDKN1A
TCP1		other				1,05E-02	CDKN1A
8-butyl-10-[(3-methoxy-5-pyrrol-2-ylidenepyrrol-2-ylidene)methyl]-11-azabicyclo[7.2.1]dodeca-1(12),9-diene		chemical reagent				1,05E-02	CDKN1A
RPL37		other				1,05E-02	CDKN1A
SRSF5		other				1,05E-02	VEGFA
(+)-R-3-(4-chlorophenyl)-3-(1-hydroxymethylcyclopropylmethoxy)-2-(4-nitrobenzyl)-2,3-dihydroisoindol-1-one		chemical reagent				1,05E-02	CDKN1A
UIMC1		other				1,05E-02	CDKN1A
DUOX2		enzyme				1,05E-02	CDKN1A
AZ-960		chemical reagent				1,05E-02	PIM1
(E)-1-(2-nitrovinyl)naphthalene		chemical reagent				1,05E-02	SQSTM1
(E)-9-(2-nitrovinyl)anthracene		chemical reagent				1,05E-02	SQSTM1
mercaptosteroid 4		chemical reagent				1,05E-02	CCL20
mercaptosteroid 6		chemical reagent				1,05E-02	CCL20
beta2 adrenergic receptor agonist		chemical drug				1,05E-02	CDKN1A
N6-carboxymethyl-lysine bovine serum albumin		chemical reagent				1,05E-02	CCL20
O-(chloroacetylcarbamoyl)fumagillol		chemical drug				1,05E-02	CDKN1A
PX-12		chemical drug				1,05E-02	CD274
2,5-di-tert-butylhydroquinone		chemical toxicant				1,05E-02	DDIT3
methoxyacetic acid		chemical toxicant				1,05E-02	SQSTM1
dichlorodiphenyl dichloroethylene		chemical toxicant				1,05E-02	CYP3A5
dephostatin		chemical reagent				1,05E-02	CDKN1A
GSK-3beta inhibitor II		chemical drug				1,05E-02	CDKN1A
trimethyloxamine		chemical - endogenous non-mammalian				1,05E-02	DDIT3
albendazole		chemical drug				1,05E-02	VEGFA
protein phosphatase		complex				1,05E-02	PIM1
oxodiperoxo(pyridine-2-carboxylate)vanadate(V)		chemical reagent				1,05E-02	CDKN1A
NSC 644221		chemical reagent				1,05E-02	CDKN1A
ofloxacin		chemical drug				1,05E-02	CDKN1A
10-decarbamoylmitomycin C		chemical toxicant				1,05E-02	CDKN1A
ethyl-3-trifluoromethylbenzyl-alpha-ketoglutarate		chemical reagent				1,05E-02	SLC2A1
idronoxil		chemical drug				1,05E-02	CDKN1A
nickel subsulfide		chemical toxicant				1,05E-02	VEGFA
SYUIQ-5		chemical reagent				1,05E-02	CDKN1A
lalistat-2		chemical reagent				1,05E-02	CD274
oleuropein aglycone		chemical - endogenous non-mammalian				1,05E-02	SQSTM1
glutathione diethyl ester		chemical reagent				1,05E-02	PLAUR
kenpaullone		chemical reagent				1,05E-02	DDIT3
Ad-ISF35		biologic drug				1,05E-02	CD274
MEDICA 16		chemical reagent				1,05E-02	DDIT3
phorbol-12,13-diacetate		chemical reagent				1,05E-02	VEGFA
Collagen type II		complex				1,05E-02	CCL20,CCL23
miR-92a-3p (and other miRNAs w/seed AUUGCAC)		mature microRNA				1,05E-02	ADM,CDKN1A
IRS2		enzyme				1,05E-02	SLC2A1,VEGFA
CYP27B1		enzyme				1,05E-02	CCL20,CYP3A5
EPHA2	4,165	kinase				1,05E-02	CD274,RCAN1
SMARCA5		transcription regulator				1,07E-02	CDKN1A,EPHA2,IRF7
STAT5a/b		group				1,09E-02	CDKN1A,MYD88,PIM1
SOX9		transcription regulator				1,09E-02	CD274,CDKN1A,VEGFA
reactive oxygen species		chemical toxicant				1,09E-02	CDKN1A,DDIT3,VEGFA
Collagen(s)		complex				1,10E-02	DDIT3,PPP1R15A
miR-483-3p (miRNAs w/seed CACUCCU)		mature microRNA				1,10E-02	CENPF,ECHDC3
ATP2B2		transporter				1,10E-02	CDKN1A,DDIT3
SOX10		transcription regulator				1,10E-02	CD274,CDKN1A
ESRRB		transcription regulator				1,10E-02	CCL20,CDKN1A
MRGPRX3		G-protein coupled receptor				1,10E-02	CCL20,CD274
ouabain		chemical drug				1,10E-02	CDKN1A,DDIT3
REL		transcription regulator				1,10E-02	CCL20,CDKN1A,MAFG,PPP1R15A
TCR		complex				1,11E-02	ADM,IRF7,MYD88,PIM1,SLC2A1
lithium chloride		chemical drug				1,12E-02	CDKN1A,DKK1,MAP1LC3B
Growth hormone		group				1,12E-02	DDIT3,IGFBP2,PPP1R15A,SLC2A1
GSK3B		kinase				1,14E-02	CDKN1A,DDIT3,SQSTM1
VitaminD3-VDR-RXR		complex				1,15E-02	CDKN1A,MXD1
SENP3		peptidase				1,15E-02	IRF7,MYD88
ANGPT1		growth factor				1,15E-02	DUSP5,VEGFA
IFNLR1	2,445	transmembrane receptor				1,15E-02	CCL20,IRF7
GCG		other				1,16E-02	CBS/LOC102724560,SLC25A25,SLC2A1
IFNA2		cytokine				1,17E-02	CD274,CDKN1A,IRF7,VEGFA
carbon tetrachloride		chemical toxicant				1,17E-02	CDKN1A,DDIT3,PPP1R15A,SLC2A1
decitabine		chemical drug		1,052		1,17E-02	CDKN1A,CYP3A5,DLEC1,EYA2,FLRT3,IGFBP2,IRF7,PDE9A
TFAP2A		transcription regulator				1,19E-02	CDKN1A,PLAUR,VEGFA
docetaxel		chemical drug				1,19E-02	CDKN1A,PIM1,VEGFA
SMAD1		transcription regulator				1,19E-02	CDKN1A,VEGFA
miR-200b-3p (and other miRNAs w/seed AAUACUG)		mature microRNA				1,19E-02	ERRFI1,VEGFA
KDR		kinase				1,19E-02	PIM1,VEGFA
temozolomide		chemical drug				1,19E-02	CDKN1A,DDIT3
SLC15A4		transporter				1,21E-02	CD274,IRF7,PLAUR
MAVS		other				1,21E-02	CCL20,IRF7,PLAUR
troglitazone		chemical drug		1,360		1,23E-02	CDKN1A,CYP3A5,DDIT3,SLC2A1,VEGFA
MYOD1		transcription regulator				1,23E-02	CBX5,CDKN1A,CENPF,SLC2A1
lysophosphatidylinositol		chemical - endogenous mammalian				1,24E-02	CD274,TNFSF15
Hsp27		group				1,24E-02	CD274,CDKN1A
BCAP31		transporter				1,24E-02	DDIT3,VEGFA
H2AX		transcription regulator				1,24E-02	SLC2A1,VEGFA
ADRA1B		G-protein coupled receptor				1,24E-02	CDKN1A,VEGFA
omeprazole		chemical drug				1,24E-02	CDKN1A,CYP3A5
IL1A		cytokine		0,936	bias	1,25E-02	CCL20,CD274,CDKN1A,CYP3A5
CASR		G-protein coupled receptor				1,26E-02	MYD88,RNF144A,VEGFA
Sb202190		chemical drug				1,28E-02	CDKN1A,DKK1,VEGFA
TFAP4		transcription regulator				1,29E-02	CDKN1A,RCAN1
CALR		transcription regulator				1,29E-02	CDKN1A,DDIT3
TXN		enzyme				1,29E-02	CDKN1A,VEGFA
PRKAA2		kinase				1,33E-02	CDKN1A,CYP3A5,DDIT3
PARP1	-1,290	enzyme				1,33E-02	CD274,CDKN1A,HRH1
HTT		transcription regulator				1,34E-02	CBX5,CDKN1A,DDIT3,DUSP5,PLAUR,SLC2A1,SQSTM1
NLRX1		other				1,34E-02	MYD88,SLC2A1
KLF1		transcription regulator				1,34E-02	CDKN1A,SLC2A1
PNPT1		enzyme				1,34E-02	CDKN1A,IRF7
bafilomycin A1		chemical drug				1,34E-02	DDIT3,SQSTM1
zVAD-FMK		chemical - protease inhibitor				1,34E-02	CDKN1A,MAP1LC3B
ciglitazone		chemical drug				1,36E-02	CDKN1A,IGFBP2,MXD1
8-chlorophenylthio-adenosine 3',5'-cyclic monophosphate		chemical reagent				1,40E-02	CDKN1A,DDIT3
TRPS1		transcription regulator				1,40E-02	CENPF,DKK1
HSPA5		enzyme				1,40E-02	DDIT3,MAP1LC3B
pristane		chemical toxicant				1,40E-02	CCL20,IRF7
2,4-diamino-6-hydroxypyrimidine		chemical reagent				1,40E-02	VEGFA
L-alanine		chemical - endogenous mammalian				1,40E-02	CDKN1A
Ro 25-6760		chemical toxicant				1,40E-02	CDKN1A
inecalcitol		chemical drug				1,40E-02	CDKN1A
P5091		chemical reagent				1,40E-02	CD274
IGF receptor		group				1,40E-02	VEGFA
yangonin		chemical - endogenous non-mammalian				1,40E-02	CYP3A5
SNHG1		other				1,40E-02	CDKN1A
tozasertib		chemical drug				1,40E-02	CDKN1A
CCDC88B		enzyme				1,40E-02	DDIT3
CINP		other				1,40E-02	CDKN1A
UBA5		enzyme				1,40E-02	DDIT3
GNL3L		other				1,40E-02	CDKN1A
DNAJB4		other				1,40E-02	CDKN1A
BHMT		enzyme				1,40E-02	CBS/LOC102724560
USE1		other				1,40E-02	DDIT3
PUM1		other				1,40E-02	CDKN1A
NIPBL		transcription regulator				1,40E-02	CD274
UFC1		enzyme				1,40E-02	DDIT3
SLC13A5		transporter				1,40E-02	CDKN1A
SLCO1C1		transporter				1,40E-02	VEGFA
NBR2		other				1,40E-02	SLC2A1
CDK5RAP3		other				1,40E-02	DDIT3
MUCL1		other				1,40E-02	CDKN1A
K Channel		complex				1,40E-02	CDKN1A
tetrahydrocurcumin		chemical - endogenous mammalian				1,40E-02	CDKN1A
P-TEFb		complex				1,40E-02	CDKN1A
pertuzumab		biologic drug				1,40E-02	CDKN1A
firtecan pegol		chemical drug				1,40E-02	SLC2A1
danusertib		chemical drug				1,40E-02	CDKN1A
bitertanol		chemical drug				1,40E-02	CYP3A5
CELA2A		peptidase				1,40E-02	CDKN1A
ANXA5		transporter				1,40E-02	CDKN1A
FBLN2		other				1,40E-02	VEGFA
GRPR		G-protein coupled receptor				1,40E-02	CDKN1A
CUL4A		other				1,40E-02	CDKN1A
miR-331-3p (miRNAs w/seed CCCCUGG)		mature microRNA				1,40E-02	PLAUR
FH535		chemical reagent				1,40E-02	DKK1
TOPORS		enzyme				1,40E-02	CDKN1A
PPP1R3C		phosphatase				1,40E-02	SLC2A1
SYNM		other				1,40E-02	CDKN1A
HAS3		enzyme				1,40E-02	CDKN1A
TOP3A		enzyme				1,40E-02	CDKN1A
KLF16		transcription regulator				1,40E-02	CDKN1A
BOP1		other				1,40E-02	CDKN1A
PEBP4		other				1,40E-02	CDKN1A
STK16		kinase				1,40E-02	VEGFA
AHNAK		other				1,40E-02	CDKN1A
NASP		other				1,40E-02	CDKN1A
ABCC9		ion channel				1,40E-02	SLC2A1
ASAH2		enzyme				1,40E-02	DDIT3
CYP11B2		enzyme				1,40E-02	VEGFA
HERPUD1		other				1,40E-02	DDIT3
C8orf44-SGK3/SGK3		kinase				1,40E-02	DDIT3
ATP2A1		transporter				1,40E-02	DDIT3
ELOA		transcription regulator				1,40E-02	CDKN1A
CCNA1		other				1,40E-02	VEGFA
MUS81		enzyme				1,40E-02	CCL20
MTHFD2		enzyme				1,40E-02	CD274
COL1A2		other				1,40E-02	CDKN1A
TGIF2LX		transcription regulator				1,40E-02	CCL20
GZMB		peptidase				1,40E-02	CD274
ACP1		phosphatase				1,40E-02	EPHA2
Cyp2a12/Cyp2a22		enzyme				1,40E-02	CYP3A5
S100A11		other				1,40E-02	CDKN1A
CYP4V2		enzyme				1,40E-02	SQSTM1
NBN		other				1,40E-02	CDKN1A
NOC2L		transcription regulator				1,40E-02	CDKN1A
ceralasertib		chemical drug				1,40E-02	CDKN1A
ZC3H13		other				1,40E-02	SLC2A1
RRM2B		enzyme				1,40E-02	CDKN1A
HIF1A-AS3		other				1,40E-02	SLC2A1
azurin 50-77		biologic drug				1,40E-02	CDKN1A
farnesyltransferase inhibitor		chemical drug				1,40E-02	CDKN1A
1-(2-hydroxy-5-methylphenyl)-3-phenyl-1,3-propanedione		chemical reagent				1,40E-02	DDIT3
p38 MAP kinase inhibitor		chemical drug				1,40E-02	CDKN1A
benfur		chemical reagent				1,40E-02	CDKN1A
bafilomycin		chemical - endogenous non-mammalian				1,40E-02	SQSTM1
phenformin		chemical drug				1,40E-02	SLC2A1
guanabenz		chemical drug				1,40E-02	DDIT3
tirapazamine		chemical drug				1,40E-02	CDKN1A
centrinone		chemical drug				1,40E-02	CDKN1A
methyl cellosolve		chemical reagent				1,40E-02	SQSTM1
nitrendipine		chemical drug				1,40E-02	CYP3A5
SMAD1/5/9		group				1,40E-02	CDKN1A
atosibanum		biologic drug				1,40E-02	CDKN1A
goserelin		biologic drug				1,40E-02	VEGFA
titanium		chemical reagent				1,40E-02	VEGFA
IgG-opsonized ovalbumin		chemical reagent				1,40E-02	VEGFA
thymeleatoxin		chemical toxicant				1,40E-02	CDKN1A
ADRB		group				1,41E-02	CDKN1A,DDIT3,SQSTM1
DDX58		enzyme				1,44E-02	CCL20,IRF7,PLAUR
HDAC4		transcription regulator				1,44E-02	CDKN1A,SLC2A1,VEGFA
roscovitine		chemical drug				1,45E-02	CD274,CDKN1A
KDM6A		enzyme				1,45E-02	CD274,DKK1
IFIH1		enzyme				1,45E-02	IRF7,RND3
CTBP1		enzyme				1,45E-02	CDKN1A,DKK1
methimazole		chemical drug				1,45E-02	GP2,VLDLR
CREBBP		transcription regulator				1,45E-02	CDKN1A,EYA2,MAFG,PIM1,VEGFA
L-triiodothyronine		chemical - endogenous mammalian		1,463		1,47E-02	ADM,CDKN1A,DUSP5,MYOM3,SLC2A1,VEGFA
VDR		transcription regulator				1,47E-02	CDKN1A,MYD88,RNF144A,VEGFA
TLR3		transmembrane receptor				1,47E-02	CCL20,CD274,IRF7,MYD88
OSM		cytokine	Activated	2,381		1,49E-02	CCL20,CDKN1A,CYP3A5,IRF7,MYD88,VEGFA
IL22		cytokine				1,49E-02	CCL20,CD274,MUC5B
SIRT1 inhibitor III		chemical drug				1,50E-02	CDKN1A,POLR1A
nitroprusside		chemical drug				1,50E-02	ADM,VEGFA
KDM5B		transcription regulator				1,52E-02	CCL14,DDIT3,IGFBP2
triptolide		chemical drug				1,52E-02	ADM,CDKN1A,IGFBP2
Notch		group				1,55E-02	ADM,CDKN1A,VEGFA
cyclic AMP		chemical - endogenous mammalian		1,994	bias	1,55E-02	CDKN1A,DDIT3,SLC2A1,VLDLR
NFYB		transcription regulator				1,55E-02	CBS/LOC102724560,CBX5,CCNO,CENPF
TSC22D3		transcription regulator				1,56E-02	CD274,CDKN1A
PLK1		kinase				1,56E-02	CDKN1A,EPHA2
NQO1		enzyme				1,56E-02	CDKN1A,SLC2A1
BAX		transporter				1,56E-02	CDKN1A,IRF7
EIF2AK4		kinase				1,56E-02	DDIT3,PPP1R15A
LMNB1	-1,658	other				1,56E-02	CRABP1,GPC4
TNFSF13B		cytokine				1,57E-02	CD274,DUSP5,PLAUR
CDKN1A	2,552	kinase				1,59E-02	CD274,CDKN1A,CENPF,VEGFA
miR-34a-5p (and other miRNAs w/seed GGCAGUG)		mature microRNA				1,60E-02	CDKN1A,MUC5B,VEGFA
CTCF		transcription regulator				1,60E-02	CD274,CDKN1A,MUC5B
MIF		cytokine				1,60E-02	IRF7,MAP1LC3B,SQSTM1
HDL		complex				1,61E-02	DDIT3,MYD88
CDK9		kinase				1,61E-02	CDKN1A,DDIT3
TNFAIP3		enzyme				1,61E-02	CCL20,MYD88
FCGR2A		transmembrane receptor				1,61E-02	IRF7,VEGFA
DCN		other				1,61E-02	CDKN1A,VEGFA
ERN1		kinase				1,63E-02	DDIT3,MAP1LC3B,VEGFA
IKZF1		transcription regulator		-1,091	bias	1,64E-02	CDKN1A,DKK1,DUSP5,SLC2A1
Stat3-Stat3		complex				1,67E-02	CDKN1A,VEGFA
MEN1		transcription regulator				1,67E-02	CDKN1A,IGFBP2
STEAP3		transporter				1,67E-02	ERRFI1,VEGFA
IRF9		transcription regulator				1,67E-02	CD274,IRF7
carboplatin		chemical drug				1,67E-02	CD274,UPP1
NCOA1		transcription regulator				1,69E-02	CDKN1A,PARD6B,SLC2A1
LTA		cytokine				1,72E-02	CCL20,CD274
MAP2K7		kinase				1,72E-02	CDKN1A,MUC5B
KAT2B		transcription regulator				1,72E-02	CDKN1A,SLC2A1
ABCA1		transporter				1,72E-02	MYD88,SLC2A1
DETA-NONOate		chemical reagent				1,72E-02	CDKN1A,IRF7
NSC 172285		chemical reagent				1,75E-02	MYD88
L-aspartic acid		chemical - endogenous mammalian				1,75E-02	CDKN1A
teniposide		chemical drug				1,75E-02	CDKN1A
decabromobiphenyl ether		chemical toxicant				1,75E-02	CYP3A5
Cpla2		group				1,75E-02	VEGFA
RAR-RXR		complex				1,75E-02	VEGFA
Airn		other				1,75E-02	MAP1LC3B
DESI2		enzyme				1,75E-02	CDKN1A
NPAS4		transcription regulator				1,75E-02	DDIT3
TRIM58		enzyme				1,75E-02	MYD88
PYHIN1		other				1,75E-02	CDKN1A
SLU7		enzyme				1,75E-02	CDKN1A
MCM3AP-AS1		other				1,75E-02	CENPF
RSPO2		other				1,75E-02	DKK1
CDCA2		other				1,75E-02	CDKN1A
1-16:0 lysophosphatidylcholine		chemical - endogenous mammalian				1,75E-02	VEGFA
HOTTIP		other				1,75E-02	MYD88
PX 478		chemical drug				1,75E-02	SLC2A1
SEMA3F		other				1,75E-02	VEGFA
ERN2		kinase				1,75E-02	DDIT3
CCRL2		G-protein coupled receptor				1,75E-02	CD274
CHKA		kinase				1,75E-02	CD274
NUP98		other				1,75E-02	CDKN1A
TYMS		enzyme				1,75E-02	CDKN1A
RNF34		enzyme				1,75E-02	CDKN1A
miR-570-3p (miRNAs w/seed GAAAACA)		mature microRNA				1,75E-02	CDKN1A
miR-379-5p (and other miRNAs w/seed GGUAGAC)		mature microRNA				1,75E-02	VEGFA
PPP1R13B		phosphatase				1,75E-02	CDKN1A
WSB1		enzyme				1,75E-02	VEGFA
TIAL1		transcription regulator				1,75E-02	MAP1LC3B
CALCR		G-protein coupled receptor				1,75E-02	CDKN1A
RHOH		enzyme				1,75E-02	CDKN1A
CDR2		other				1,75E-02	SLC2A1
lumacaftor		chemical drug				1,75E-02	DDIT3
FLOT1		other				1,75E-02	CDKN1A
WFS1		enzyme				1,75E-02	DDIT3
ALDH3A1		enzyme				1,75E-02	CDKN1A
PFN1		other				1,75E-02	SQSTM1
BRCA2		transcription regulator				1,75E-02	CDKN1A
IFN Type I Receptor		complex				1,75E-02	IRF7
ASH2L		transcription regulator				1,75E-02	DDIT3
GJB1		transporter				1,75E-02	VEGFA
FSCN1		other				1,75E-02	IRF7
ANKRD1		transcription regulator				1,75E-02	DDIT3
TACC3		other				1,75E-02	CDKN1A
EXO1		enzyme				1,75E-02	IRF7
GTF3A		transcription regulator				1,75E-02	PIM1
SRSF6		other				1,75E-02	VEGFA
RBBP8		enzyme				1,75E-02	CDKN1A
PLK3		kinase				1,75E-02	CDKN1A
GNL2		enzyme				1,75E-02	CDKN1A
RSU1		other				1,75E-02	CDKN1A
VAS-2870		chemical reagent				1,75E-02	CDKN1A
CC-122		chemical drug				1,75E-02	IRF7
MI-773		chemical drug				1,75E-02	CDKN1A
sulfamethoxazole/trimethoprim		chemical drug				1,75E-02	IRF7
methylamine		chemical - endogenous mammalian				1,75E-02	SLC2A1
silicon phthalocyanine		chemical drug				1,75E-02	CDKN1A
benidipine		chemical drug				1,75E-02	CDKN1A
vinyl carbamate		chemical toxicant				1,75E-02	CDKN1A
atrasentan		chemical drug				1,75E-02	VEGFA
plevitrexed		chemical drug				1,75E-02	CDKN1A
barbiturate		chemical drug				1,75E-02	CYP3A5
mitotane		chemical drug				1,75E-02	DDIT3
orantinib		chemical drug				1,75E-02	VEGFA
ethyl protocatechuate		chemical reagent				1,75E-02	CDKN1A
AL162253.2		other				1,75E-02	CD274
FT671		chemical - protease inhibitor				1,75E-02	CDKN1A
1-Naphthalenesulfonyl-IW-CHO		chemical - protease inhibitor				1,75E-02	SQSTM1
geraniol		chemical - endogenous non-mammalian				1,75E-02	CDKN1A
acetyl-11-keto-beta-boswellic acid		chemical reagent				1,75E-02	DDIT3
Cr6+		chemical reagent				1,75E-02	VEGFA
ZBTB20		transcription regulator				1,78E-02	CYP3A5,IGFBP2
CAT		enzyme				1,78E-02	ADM,CDKN1A
EBI3		cytokine				1,78E-02	CD274,PIM1
methyl methanesulfonate		chemical toxicant				1,78E-02	CDKN1A,DDIT3
9,10-dimethyl-1,2-benzanthracene		chemical toxicant				1,78E-02	CDKN1A,EPHA2
IL12 (family)		group				1,81E-02	CD274,PIM1,SH2D1B
PTGER4		G-protein coupled receptor				1,81E-02	CCL20,IRF7,MAFF
NFAT5		transcription regulator				1,84E-02	DKK1,VEGFA,VLDLR
HBEGF		growth factor				1,84E-02	CCL20,VEGFA
LRP1		transmembrane receptor				1,84E-02	DDIT3,SQSTM1
ZBTB10		transcription regulator				1,87E-02	CD274,MYD88,TNFSF15
IRF6		transcription regulator				1,90E-02	CD274,RCAN1
IFNAR1		transmembrane receptor				1,93E-02	CCL20,CD274,IRF7
STAT5A		transcription regulator				1,95E-02	CDKN1A,DUSP5,PIM1,SLC2A1
prostaglandin D2		chemical - endogenous mammalian				1,96E-02	MUC5B,PLAUR
LAS1L		other				1,96E-02	CDKN1A,MAP1LC3B
LPL		enzyme				1,96E-02	SLC2A1,VEGFA
APOA1		transporter				1,96E-02	MYD88,SLC2A1
EHMT2		transcription regulator				1,96E-02	CDKN1A,MAP1LC3B
HIC1		transcription regulator				1,96E-02	CDKN1A,EPHA2
EGLN		group				1,96E-02	ADM,VEGFA,VLDLR
ITGB1		transmembrane receptor				1,96E-02	CDKN1A,PLAUR,VEGFA
HDAC2		transcription regulator				1,99E-02	CDKN1A,DKK1,SQSTM1
EBF1		transcription regulator				1,99E-02	CRABP1,IRF7,MYD88
filgrastim		biologic drug		-1,387		2,00E-02	CCL23,ITPKC,MAFF,PLAUR,SQSTM1
SMAD4		transcription regulator				2,02E-02	CCL20,CDKN1A,SERTAD1,VEGFA
TAFAZZIN		enzyme				2,02E-02	SLC2A1,UPP1,VEGFA,VLDLR
HNRNPU		transporter				2,08E-02	DKK1,IRF7
TXNIP		other				2,08E-02	CDKN1A,VEGFA
CSHL1		growth factor				2,08E-02	CYP3A5,SLC2A1
seocalcitol		chemical drug				2,08E-02	CDKN1A,VEGFA
N-ethyl-N-nitrosourea		chemical toxicant				2,08E-02	CDKN1A,IRF7
1,2-dioleoyloxy-3-(trimethylammonium)propane		chemical reagent				2,09E-02	IRF7
8-hydroxyguanine		chemical - endogenous mammalian				2,09E-02	CCL20
ganciclovir		chemical drug				2,09E-02	CDKN1A
alpha-estradiol		chemical - endogenous mammalian				2,09E-02	VEGFA
origanum majorana extract		chemical reagent				2,09E-02	PLAUR
GPIIB-IIIA		complex				2,09E-02	PLAUR
Rp-8-pCPT-cGMPS-triethylamine		chemical reagent				2,09E-02	CDKN1A
OSU-2S		chemical reagent				2,09E-02	CDKN1A
PIERCE1		other				2,09E-02	CDKN1A
RADA16-4G-BMHP1		chemical reagent				2,09E-02	VEGFA
Atg5		other				2,09E-02	SQSTM1
vanillyl-N-nonylamide		chemical drug				2,09E-02	DDIT3
UFL1		enzyme				2,09E-02	DDIT3
CERS5		transcription regulator				2,09E-02	DDIT3
USP15		peptidase				2,09E-02	CCL20
DLX6-AS1		other				2,09E-02	CDKN1A
SNHG15		other				2,09E-02	SQSTM1
P4HTM		enzyme				2,09E-02	VEGFA
ANKHD1/ANKHD1-EIF4EBP3		other				2,09E-02	VEGFA
RASSF3		other				2,09E-02	CDKN1A
ANGPTL6		other				2,09E-02	VEGFA
FOXK2		transcription regulator				2,09E-02	VEGFA
AMER1		other				2,09E-02	CDKN1A
G6PC3		phosphatase				2,09E-02	DDIT3
SIDT2		transporter				2,09E-02	SQSTM1
ZNF24		transcription regulator				2,09E-02	VEGFA
PPP1R14B		phosphatase				2,09E-02	VEGFA
ZMYND10		other				2,09E-02	VEGFA
CLEC12A		other				2,09E-02	IRF7
Ap2 alpha		group				2,09E-02	PLAUR
GSK690693		chemical drug				2,09E-02	EPHA2
PLSCR1		enzyme				2,09E-02	CDKN1A
MKI67		other				2,09E-02	CDKN1A
CNGB3		ion channel				2,09E-02	DDIT3
DLX4		transcription regulator				2,09E-02	VEGFA
PROK2		other				2,09E-02	VEGFA
RALB		enzyme				2,09E-02	CDKN1A
NEK10		kinase				2,09E-02	CDKN1A
Pzp		other				2,09E-02	VLDLR
BCL2L12		other				2,09E-02	CDKN1A
mir-548		microRNA				2,09E-02	CDKN1A
AMBN		growth factor				2,09E-02	CDKN1A
APAF1		other				2,09E-02	DDIT3
MOV10L1		enzyme				2,09E-02	CDKN1A
schizandrin B		chemical - endogenous non-mammalian				2,09E-02	CYP3A5
ENT		group				2,09E-02	CDKN1A
KAT7		enzyme				2,09E-02	CDKN1A
MAGED1		transcription regulator				2,09E-02	CDKN1A
AATF		transcription regulator				2,09E-02	CDKN1A
ELP1		other				2,09E-02	VEGFA
SRPK1		kinase				2,09E-02	VEGFA
DNAJA3		other				2,09E-02	VEGFA
DYNLL1		other				2,09E-02	CDKN1A
FSTL3		other				2,09E-02	CDKN1A
PRKAR2A		kinase				2,09E-02	CDKN1A
SENP6		peptidase				2,09E-02	CD274
STK38		kinase				2,09E-02	CCL20
ECT2		other				2,09E-02	CDKN1A
GDF5		growth factor				2,09E-02	DKK1
NUCKS1		kinase				2,09E-02	CDKN1A
EEF2K		kinase				2,09E-02	CDKN1A
BTG1		transcription regulator				2,09E-02	DDIT3
RAP1A		enzyme				2,09E-02	CDKN1A
AQP5		transporter				2,09E-02	MUC5B
RACGAP1		transporter				2,09E-02	CDKN1A
CDH13		other				2,09E-02	CDKN1A
RPS20		other				2,09E-02	CDKN1A
Ifna4		other				2,09E-02	IRF7
Paxip1		other				2,09E-02	VEGFA
ZKSCAN3		transcription regulator				2,09E-02	VEGFA
SESN2		enzyme				2,09E-02	DDIT3
osimertinib		chemical drug				2,09E-02	CD274
OMP-52M51		biologic drug				2,09E-02	VEGFA
CXXC4		other				2,09E-02	CDKN1A
quinoline-Val-Asp-CH2-OPh		chemical reagent				2,09E-02	CDKN1A
coxsackievirus A21		biologic drug				2,09E-02	CD274
azetidine		chemical reagent				2,09E-02	DDIT3
EGTA acetoxymethyl ester		chemical reagent				2,09E-02	VEGFA
XCT790		chemical reagent				2,09E-02	CDKN1A
acetazolamide		chemical drug				2,09E-02	DDIT3
bepafant		chemical reagent				2,09E-02	VEGFA
BML-284		chemical reagent				2,09E-02	CD274
pyridoxamine		chemical - endogenous mammalian				2,09E-02	DDIT3
dibenzoylmethane		chemical toxicant				2,09E-02	CDKN1A
malondialdehyde		chemical toxicant				2,09E-02	CDKN1A
dieldrin		chemical toxicant				2,09E-02	CYP3A5
quinapril		chemical drug				2,09E-02	ADM
aurintricarboxylic acid		chemical drug				2,09E-02	PIM1
GSK2837808A		chemical reagent				2,09E-02	SLC2A1
RAM2061		chemical reagent				2,09E-02	DDIT3
N-retinylidene-N-retinylethanolamine		chemical - endogenous mammalian				2,09E-02	VEGFA
sparfosic acid		chemical drug				2,09E-02	CDKN1A
penicillamine		chemical drug				2,09E-02	DDIT3
L-asparagine		chemical - endogenous mammalian				2,09E-02	CDKN1A
SIRT1		transcription regulator		-1,982		2,10E-02	CDKN1A,DDIT3,DKK1,IRF7,POLR1A
Hdac		group				2,12E-02	CDKN1A,DDIT3,MXD1
RBPJ		transcription regulator				2,12E-02	CDKN1A,SLC2A1,VEGFA
melatonin		chemical - endogenous mammalian				2,12E-02	CDKN1A,MAP1LC3B,SQSTM1
SIN3A		transcription regulator				2,14E-02	CD274,DDIT3
Ca2+		chemical - endogenous mammalian		1,960		2,18E-02	CDKN1A,DDIT3,MXD1,VEGFA
TSC2		other				2,19E-02	CDKN1A,DDIT3,SLC2A1
secondhand smoke		chemical toxicant				2,21E-02	CDKN1A,VEGFA
NPY		other				2,21E-02	CBS/LOC102724560,RCAN1
GHR		transmembrane receptor				2,21E-02	CDKN1A,IGFBP2
sulindac		chemical drug				2,21E-02	CDKN1A,VEGFA
cyclosporin A		biologic drug		0,138		2,21E-02	CDKN1A,CYP3A5,RCAN1,UPP1,VEGFA
alitretinoin		chemical drug				2,22E-02	CCL20,CDKN1A,GK
IGF1R		transmembrane receptor		0,689	bias	2,23E-02	CDKN1A,DDIT3,IGFBP2,VEGFA
PPARD		ligand-dependent nuclear receptor				2,23E-02	CCL20,IGFBP2,VEGFA,VLDLR
ERBB2		kinase	Activated	2,174		2,24E-02	CCL20,CCL23,CDKN1A,CENPF,DDIT3,PLAUR,SLC2A1,VEGFA
capsaicin		chemical drug				2,27E-02	CYP3A5,DDIT3
EGR2		transcription regulator				2,29E-02	CDKN1A,CRABP1,VEGFA
androgen		chemical drug				2,29E-02	ADAMTS15,IGFBP2,PIM1
glucocorticoid		chemical drug				2,32E-02	CDKN1A,CYP3A5,DDIT3,VEGFA
EPO		cytokine				2,32E-02	CDKN1A,DDIT3,PIM1,VEGFA
fluticasone propionate		chemical drug				2,33E-02	ADM,CCL20,RCAN1
vitamin E		chemical drug				2,34E-02	CDKN1A,VEGFA
TSH		complex				2,34E-02	CDKN1A,SLC2A1
NRIP1		transcription regulator				2,34E-02	CDKN1A,CRABP1
LEF1		transcription regulator				2,35E-02	CD274,CDKN1A,DKK1,MXD1
SALL4		transcription regulator				2,36E-02	EPHA2,IRF7,RND3
BCR (complex)		complex				2,40E-02	CDKN1A,IRF7,PIM1,SLC2A1
GPS2		transcription regulator				2,40E-02	CCL20,CDKN1A
NR2F2		ligand-dependent nuclear receptor				2,40E-02	CCL20,VEGFA
3,3'-diindolylmethane		chemical drug				2,40E-02	CDKN1A,MAP1LC3B
cytarabine		chemical drug				2,40E-02	CD274,CDKN1A
olomoucine		chemical - kinase inhibitor				2,44E-02	DDIT3
triamcinolone		chemical drug				2,44E-02	CBS/LOC102724560
cosyntropin		biologic drug				2,44E-02	VEGFA
(6)-gingerol		chemical - endogenous non-mammalian				2,44E-02	CDKN1A
triptonide		chemical - endogenous non-mammalian				2,44E-02	VEGFA
Calcineurin B		group				2,44E-02	CDKN1A
rh-endostatin		chemical drug				2,44E-02	MAP1LC3B
PRMT7		enzyme				2,44E-02	CDKN1A
PRDM4		transcription regulator				2,44E-02	CDKN1A
RDH10		enzyme				2,44E-02	DKK1
BCAS2		other				2,44E-02	CDKN1A
GYY 4137		chemical reagent				2,44E-02	CBS/LOC102724560
WDFY2		other				2,44E-02	SLC2A1
SNED1		other				2,44E-02	SLC2A1
IRF2BP2		transcription regulator				2,44E-02	CD274
WNT16		other				2,44E-02	CDKN1A
PCM1		other				2,44E-02	CDKN1A
PDGFD		growth factor				2,44E-02	VEGFA
ENPP1		enzyme				2,44E-02	IRF7
nomilin		chemical - endogenous non-mammalian				2,44E-02	CDKN1A
ULK1		kinase				2,44E-02	SQSTM1
NUDT16L1		other				2,44E-02	CDKN1A
FAF1		other				2,44E-02	DKK1
ZFP36L2		transcription regulator				2,44E-02	CD274
GNE		kinase				2,44E-02	DDIT3
CCNA2	-1,629	other				2,44E-02	CDKN1A
mir-374		microRNA				2,44E-02	VEGFA
PDE3A		enzyme				2,44E-02	CDKN1A
EIF5A		translation regulator				2,44E-02	CDKN1A
SDHA		enzyme				2,44E-02	SLC2A1
L3MBTL2		transcription regulator				2,44E-02	DDIT3
CYP4F2		enzyme				2,44E-02	VEGFA
BANCR		other				2,44E-02	CDKN1A
HOXC-AS3		other				2,44E-02	SLC2A1
ERCC1		enzyme				2,44E-02	CDKN1A
USP14		peptidase				2,44E-02	VEGFA
IL17B		cytokine				2,44E-02	CDKN1A
PROK1		growth factor				2,44E-02	RCAN1
TADA3		transcription regulator				2,44E-02	CDKN1A
sulfinosine		chemical reagent				2,44E-02	VEGFA
BRF1		transcription regulator				2,44E-02	CDKN1A
GNL1		other				2,44E-02	CDKN1A
TRIM14		other				2,44E-02	IRF7
RAD9A		enzyme				2,44E-02	CDKN1A
DMTF1		transcription regulator				2,44E-02	CDKN1A
GAS1		other				2,44E-02	CDKN1A
GJA8		transporter				2,44E-02	DDIT3
ERBIN		other				2,44E-02	CDKN1A
ADCYAP1R1		G-protein coupled receptor				2,44E-02	DUSP5
GSK 650394		chemical reagent				2,44E-02	DDIT3
ITGB1BP1		other				2,44E-02	CDKN1A
SENP2		peptidase				2,44E-02	SLC2A1
RAPGEF4		other				2,44E-02	CDKN1A
SLCO1B3		transporter				2,44E-02	CDKN1A
alectinib		chemical drug				2,44E-02	CD274
PLAC8		other				2,44E-02	CDKN1A
glyceraldehyde-BSA		chemical reagent				2,44E-02	CDKN1A
methylglyoxal-BSA		chemical reagent				2,44E-02	CDKN1A
RASA1		transporter				2,44E-02	CD274
CB-5083		chemical drug				2,44E-02	DDIT3
15-E2-isoketal modified phosphatidylethanolamine		chemical reagent				2,44E-02	DDIT3
Immunoglobulin Lambda Light Chain		group				2,44E-02	DDIT3
4-coumaric acid		chemical - endogenous mammalian				2,44E-02	CDKN1A
chloramphenicol		chemical drug				2,44E-02	CDKN1A
2-mercaptoethanol		chemical - endogenous mammalian				2,44E-02	SLC2A1
lemairamin		chemical reagent				2,44E-02	MYD88
gliotoxin		chemical toxicant				2,44E-02	CCL20
DDT		chemical toxicant				2,44E-02	CYP3A5
eugenol		chemical - endogenous non-mammalian				2,44E-02	CDKN1A
2-(tridec-12-yn-1-ylthio)acetic acid		chemical reagent				2,44E-02	VLDLR
BMP type I receptor kinase inhibitor compound A		chemical drug				2,44E-02	VEGFA
leucovorin		chemical - endogenous mammalian				2,44E-02	CDKN1A
LY83583		chemical reagent				2,44E-02	CDKN1A
atropine		chemical drug				2,44E-02	VEGFA
tyrphostin AG825		chemical drug				2,44E-02	CDKN1A
12-hydroxyeicosatetraenoic acid		chemical - endogenous mammalian				2,44E-02	VEGFA
L-cystine		chemical - endogenous mammalian				2,44E-02	DDIT3
ML385		chemical reagent				2,44E-02	SQSTM1
CXCR4		G-protein coupled receptor				2,47E-02	CDKN1A,VEGFA
FANCC		other				2,47E-02	DKK1,RND3
EFNA1		other				2,47E-02	EPHA2,IRF7
APC		enzyme				2,47E-02	CD274,CDKN1A,VEGFA
dopamine		chemical - endogenous mammalian				2,51E-02	CACNA2D2,DDIT3,TNFSF15
IL17A		cytokine		1,944	bias	2,52E-02	CCL20,CD274,SLC2A1,VEGFA
STIM1		ion channel				2,53E-02	CDKN1A,VEGFA
ITGB3		transmembrane receptor				2,53E-02	CD274,PLAUR
caffeine		chemical drug				2,53E-02	CDKN1A,SLC2A1
palmitic acid		chemical - endogenous mammalian		1,959		2,55E-02	CDKN1A,DDIT3,MAP1LC3B,SQSTM1
resveratrol		chemical drug		0,881		2,58E-02	CDKN1A,DDIT3,PPP1R15A,SQSTM1
camptothecin		chemical drug	Activated	2,360		2,60E-02	CCL20,CDKN1A,DKK1,MAFF,MIR22HG,VEGFA
miR-21-5p (and other miRNAs w/seed AGCUUAU)		mature microRNA				2,60E-02	CDKN1A,MYD88
RHO		G-protein coupled receptor				2,60E-02	CRABP1,DDIT3
IKZF3		transcription regulator				2,60E-02	DKK1,IRF7
trans-hydroxytamoxifen		chemical drug				2,61E-02	ADM,ALDH4A1,RND3
CpG oligonucleotide		chemical drug				2,61E-02	CD274,IRF7,MYD88
docosahexaenoic acid		chemical drug				2,65E-02	CDKN1A,DDIT3,SLC2A1
CDK4/6		group				2,67E-02	EPHA2,ERRFI1
Wy 40905		chemical reagent				2,67E-02	CDKN1A,PPP1R15A
Igm		complex				2,67E-02	CDKN1A,PIM1
MMP2		peptidase				2,67E-02	CDKN1A,IRF7
hydroxypropyl-beta-cyclodextrin		chemical drug				2,67E-02	SQSTM1,VLDLR
HOXA10		transcription regulator				2,69E-02	ADM,CDKN1A,DKK1
Ap1		complex				2,73E-02	DDIT3,PLAUR,VEGFA
KDM8		enzyme				2,74E-02	SLC2A1,VEGFA
RXRB		ligand-dependent nuclear receptor				2,74E-02	CCL20,FLRT3
Ngf		group				2,74E-02	CDKN1A,PLAUR
L-proline		chemical - endogenous mammalian				2,78E-02	CDKN1A
iodide		chemical - endogenous mammalian				2,78E-02	VEGFA
N-Cadherin		group				2,78E-02	CDKN1A
GCS-100		chemical drug				2,78E-02	CDKN1A
CENPN		other				2,78E-02	SLC2A1
2,5-bis(5-hydroxymethyl-2-thienyl)furan		chemical reagent				2,78E-02	CDKN1A
2-amino-5-azotoluene		chemical toxicant				2,78E-02	CYP3A5
Cyclin A		group				2,78E-02	CDKN1A
1,3-bis(4-hydroxyphenyl)-4-methyl-5-[4-(2-piperidinylethoxy)phenol]-1H-pyrazole		chemical reagent				2,78E-02	VEGFA
CTNS		transporter				2,78E-02	DDIT3
Meg3		other				2,78E-02	VEGFA
SLC39A14		transporter				2,78E-02	DDIT3
GSTK1		enzyme				2,78E-02	DDIT3
HSD17B12		enzyme				2,78E-02	DDIT3
PNO1		other				2,78E-02	MAP1LC3B
PON2		enzyme				2,78E-02	DDIT3
SULT2B1		enzyme				2,78E-02	VLDLR
Lefty		group				2,78E-02	CDKN1A
MAP3K21		kinase				2,78E-02	TNFSF15
OVOL1		transcription regulator				2,78E-02	RCAN1
isocoumarin NM-3		chemical drug				2,78E-02	VEGFA
TAF1C		transcription regulator				2,78E-02	RCAN1
dinaciclib		chemical drug				2,78E-02	DDIT3
PKD2		ion channel				2,78E-02	CDKN1A
evofosfamide		chemical drug				2,78E-02	CDKN1A
BAG6		enzyme				2,78E-02	CDKN1A
FANCA		other				2,78E-02	CDKN1A
NFE2L3		transcription regulator				2,78E-02	CDKN1A
GLO1		enzyme				2,78E-02	CDKN1A
BANP		other				2,78E-02	CDKN1A
miR-140-5p (and other miRNAs w/seed AGUGGUU)		mature microRNA				2,78E-02	VEGFA
SMARCA1		transcription regulator				2,78E-02	CDKN1A
RGS19		enzyme				2,78E-02	DKK1
NUAK1		kinase				2,78E-02	CDKN1A
MTBP		other				2,78E-02	CDKN1A
HS6ST1		enzyme				2,78E-02	VEGFA
SUMO1P3		other				2,78E-02	VEGFA
FALEC		other				2,78E-02	CDKN1A
EIF2AK1		kinase				2,78E-02	DDIT3
EFEMP1		enzyme				2,78E-02	VEGFA
RBM38		other				2,78E-02	TNFSF15
FZD5		G-protein coupled receptor				2,78E-02	VEGFA
WNT7B		other				2,78E-02	VEGFA
CLTC		other				2,78E-02	CDKN1A
FKBP1A		enzyme				2,78E-02	CDKN1A
SUPT5H		transcription regulator				2,78E-02	CDKN1A
UACA		other				2,78E-02	DDIT3
BLM		enzyme				2,78E-02	CDKN1A
AQP4		transporter				2,78E-02	SLC2A1
SNW1		transcription regulator				2,78E-02	CDKN1A
IKBKB-DT		other				2,78E-02	CCL20
SMARCD1		transcription regulator				2,78E-02	CDKN1A
PLA2G5		enzyme				2,78E-02	VEGFA
TNRC6A		other				2,78E-02	CDKN1A
DIABLO		other				2,78E-02	CDKN1A
H3C6		other				2,78E-02	IGFBP2
MUC3A		other				2,78E-02	VEGFA
CAPN2		peptidase				2,78E-02	DDIT3
GADD45GIP1		other				2,78E-02	DDIT3
perifosine		chemical drug				2,78E-02	CDKN1A
temsirolimus		chemical drug				2,78E-02	SLC2A1
FM19G11		chemical reagent				2,78E-02	VEGFA
CHS-828		chemical drug				2,78E-02	CD274
ciclopirox olamine		chemical drug				2,78E-02	CDKN1A
Pi3k class I		complex				2,78E-02	SLC2A1
ISRIB		chemical reagent				2,78E-02	CCL20
magnesium sulfate		chemical drug				2,78E-02	ADM
ETV6-NTRK3		fusion gene/product				2,78E-02	IRF7
cinnamon powder		chemical reagent				2,78E-02	SLC2A1
levofloxacin		chemical drug				2,78E-02	CDKN1A
tyrphostin		chemical drug				2,78E-02	DDIT3
dihematoporphyrin ether		chemical drug				2,78E-02	CDKN1A
artemisinin		chemical drug				2,78E-02	CDKN1A
theaflavin		chemical - endogenous non-mammalian				2,78E-02	CDKN1A
alpha-tocopherol succinate		chemical drug				2,78E-02	VEGFA
norgestrel		chemical drug				2,78E-02	VEGFA
CD40		transmembrane receptor				2,79E-02	CDKN1A,PIM1,SLC2A1,VEGFA
metribolone		chemical reagent	Activated	2,043	bias	2,79E-02	C1orf116,CDKN1A,ERRFI1,GTPBP2,VEGFA
linoleic acid		chemical - endogenous mammalian				2,81E-02	DDIT3,VEGFA
JAK1		kinase				2,81E-02	CDKN1A,IRF7
CRH		cytokine				2,81E-02	SLC2A1,VEGFA
JAG1		growth factor				2,81E-02	CDKN1A,DUSP5
CHD4		enzyme				2,81E-02	CDKN1A,VEGFA
sulindac sulfide		chemical drug				2,81E-02	CDKN1A,DDIT3
tyrphostin AG 1478		chemical drug				2,81E-02	CDKN1A,SLC2A1
NKX2-1		transcription regulator				2,84E-02	PARD6B,ROS1,VEGFA
G protein alpha i		group				2,88E-02	CD274,MAFF
oxaliplatin		chemical drug				2,88E-02	CDKN1A,SQSTM1
KLF2		transcription regulator				2,88E-02	ADM,CDKN1A,SLC2A1
SCD		enzyme				2,92E-02	DDIT3,IGFBP2,SLC2A1
cisplatin		chemical drug		0,968		2,94E-02	CDKN1A,DDIT3,DKK1,FLRT3,MAP1LC3B,SLC2A1,UPP1
Il3		cytokine				2,95E-02	CDKN1A,PIM1
HIPK2		kinase				2,95E-02	CDKN1A,VEGFA
TBX2		transcription regulator				2,95E-02	CDKN1A,DDIT3
diphenyleneiodonium		chemical reagent				2,95E-02	DDIT3,VEGFA
torin1		chemical reagent				3,00E-02	CD274,DDIT3,VEGFA
dinoprost		chemical - endogenous mammalian				3,02E-02	ADM,VEGFA
NEIL2		enzyme				3,02E-02	CCL20,MYD88
mir-181		microRNA				3,02E-02	ADM,CDKN1A
AGER		transmembrane receptor				3,02E-02	CDKN1A,VEGFA
NOTCH3		transcription regulator				3,02E-02	CDKN1A,VEGFA
ZNF217		transcription regulator				3,02E-02	ADM,RCAN1
ursolic acid		chemical drug				3,02E-02	CDKN1A,VEGFA
FGF7		growth factor				3,09E-02	CDKN1A,VEGFA
RELB		transcription regulator				3,09E-02	CCL20,CDKN1A
3-deazaadenosine		chemical reagent				3,12E-02	CDKN1A
novobiocin		chemical drug				3,12E-02	HRH1
phosphatidylcholine		chemical - endogenous mammalian				3,12E-02	DDIT3
SW016789		chemical reagent				3,12E-02	DDIT3
APC/APC2		group				3,12E-02	CDKN1A
BMS-387032		chemical drug				3,12E-02	VEGFA
bendamustine		chemical drug				3,12E-02	CDKN1A
MEDAG		other				3,12E-02	CD274
CNOT6		enzyme				3,12E-02	CDKN1A
BCG vaccine		biologic drug				3,12E-02	CYP3A5
HVCN1		ion channel				3,12E-02	IRF7
AAMDC		other				3,12E-02	CBS/LOC102724560
RASSF6		other				3,12E-02	CDKN1A
berbamine		chemical reagent				3,12E-02	CD274
TMEM120A		ion channel				3,12E-02	IRF7
SMAD1/5		group				3,12E-02	PLAUR
IL26		cytokine				3,12E-02	CCL20
dynasore		chemical reagent				3,12E-02	VEGFA
SPTAN1		other				3,12E-02	CDKN1A
pictilisib		chemical drug				3,12E-02	SLC2A1
TIP60		complex				3,12E-02	CDKN1A
idelalisib		chemical drug				3,12E-02	SLC2A1
HDAC10		transcription regulator				3,12E-02	SQSTM1
GLRX		enzyme				3,12E-02	VEGFA
TPM3		other				3,12E-02	VEGFA
MED15		transcription regulator				3,12E-02	CDKN1A
miR-126a-3p (and other miRNAs w/seed CGUACCG)		mature microRNA				3,12E-02	VEGFA
PRTN3		peptidase				3,12E-02	CDKN1A
SHOX		transcription regulator				3,12E-02	CDKN1A
MB		transporter				3,12E-02	VEGFA
genipin		chemical - endogenous non-mammalian				3,12E-02	CDKN1A
ING4		transcription regulator				3,12E-02	CDKN1A
RPL11		other				3,12E-02	CDKN1A
NELFA		other				3,12E-02	CDKN1A
PPM1A		phosphatase				3,12E-02	CDKN1A
IL22RA1		transmembrane receptor				3,12E-02	CCL20
MPL		transmembrane receptor				3,12E-02	SLC2A1
CSNK1A1		kinase				3,12E-02	CDKN1A
OTUB1		enzyme				3,12E-02	CD274
TMP778		chemical reagent				3,12E-02	CCL20
benazepril		chemical drug				3,12E-02	CDKN1A
raltitrexed		chemical drug				3,12E-02	CDKN1A
acetone		chemical - endogenous mammalian				3,12E-02	CYP3A5
RO7051790		chemical drug				3,12E-02	CD274
7,8-dihydro-7,8-dihydroxybenzo(a)pyrene 9,10-oxide		chemical toxicant				3,12E-02	VEGFA
1,1-bis(3'-indolyl)-1-(4-trifluoromethyl-phenyl)methane		chemical reagent				3,12E-02	CDKN1A
setanaxib		chemical drug				3,12E-02	SLC2A1
SHR2554		chemical drug				3,12E-02	CDKN1A
SR1078		chemical reagent				3,12E-02	DDIT3
BQ 123		biologic drug				3,12E-02	VEGFA
tangeretin		chemical - endogenous non-mammalian				3,12E-02	CDKN1A
5-iodotubercidin		chemical - kinase inhibitor				3,12E-02	DDIT3
L-N6-(1-iminoethyl)-lysine		chemical reagent				3,12E-02	VEGFA
L744832		chemical reagent				3,12E-02	CDKN1A
MYD88	1,297	other		0,762	bias	3,16E-02	CD274,IRF7,MAFF,PIM1
arsenic trioxide		chemical drug		1,965		3,16E-02	CDKN1A,DDIT3,PIM1,VEGFA
cocaine		chemical drug				3,16E-02	DUSP5,SERTAD1,VEGFA
MAP2K1/2		group				3,17E-02	DDIT3,VEGFA
dorsomorphin		chemical - kinase inhibitor				3,17E-02	CD274,MUC5B
FGF21		growth factor				3,17E-02	DDIT3,SLC2A1
PLX5622		chemical drug				3,20E-02	CCL20,IRF7,VEGFA
MAP3K7		kinase				3,24E-02	CCL20,IRF7
rottlerin		chemical drug				3,24E-02	CDKN1A,DDIT3
TLR2		transmembrane receptor				3,29E-02	CDKN1A,MYD88,SQSTM1
PAX3		transcription regulator				3,29E-02	CDKN1A,EYA2,IGFBP2
heparin		chemical - endogenous mammalian				3,32E-02	SLC2A1,VEGFA
CD274	3,296	enzyme				3,32E-02	CD274,VEGFA
PRNP		other				3,32E-02	DKK1,PLAUR
PTTG1		transcription regulator				3,32E-02	CDKN1A,VEGFA
N-Ac-Leu-Leu-norleucinal		chemical - protease inhibitor				3,32E-02	CDKN1A,DDIT3
TP73		transcription regulator	Activated	2,181		3,32E-02	CDKN1A,DDIT3,EPHA2,MIR22HG,VEGFA
mir-182		microRNA				3,39E-02	MYD88,SQSTM1
MEF2A		transcription regulator				3,39E-02	IRF7,MXD1
PTHLH		other				3,39E-02	CDKN1A,VEGFA
entinostat		chemical drug				3,39E-02	CDKN1A,VEGFA
SPP1		cytokine				3,41E-02	CCL20,CDKN1A,VEGFA
lactacystin		chemical - protease inhibitor				3,41E-02	CDKN1A,DDIT3,SQSTM1
KMT2D		transcription regulator				3,46E-02	CD274,DKK1,MYOM3
pioglitazone		chemical drug				3,46E-02	CDKN1A,SLC2A1,VLDLR
O6-benzylguanine		chemical drug				3,47E-02	CDKN1A
belinostat		chemical drug				3,47E-02	CDKN1A
Stat1-Stat2		complex				3,47E-02	IRF7
HULC		other				3,47E-02	SQSTM1
PARP		group				3,47E-02	CDKN1A
CLEC14A		other				3,47E-02	PLAUR
HJURP		other				3,47E-02	CDKN1A
TRIM29		transcription regulator				3,47E-02	CDKN1A
CERS6		transcription regulator				3,47E-02	DDIT3
EBF4		transcription regulator				3,47E-02	CDKN1A
THAP11		transcription regulator				3,47E-02	GPC4
ARID2		transcription regulator				3,47E-02	CD274
LY6K		other				3,47E-02	CD274
secukinumab		biologic drug				3,47E-02	CCL20
CAVIN1		transcription regulator				3,47E-02	CDKN1A
AZD4547		chemical drug				3,47E-02	CD274
cercosporin		chemical - endogenous non-mammalian				3,47E-02	DKK1
PPM1D		phosphatase				3,47E-02	CDKN1A
AGTRAP		G-protein coupled receptor				3,47E-02	VEGFA
LGALS8		other				3,47E-02	CDKN1A
CTNND1		other				3,47E-02	CD274
BIX 01294		chemical reagent				3,47E-02	VEGFA
FRMD6		other				3,47E-02	CDKN1A
ALOX15B		enzyme				3,47E-02	VEGFA
WZ-4002		chemical drug				3,47E-02	CD274
DUSP6	1,576	phosphatase				3,47E-02	CDKN1A
IL9R		transmembrane receptor				3,47E-02	PIM1
LUM		other				3,47E-02	CDKN1A
HOXB5		transcription regulator				3,47E-02	PLAUR
USP11		peptidase				3,47E-02	CDKN1A
GRM5		G-protein coupled receptor				3,47E-02	GPC4
SDC2		other				3,47E-02	CDKN1A
RNF41		enzyme				3,47E-02	MYD88
CDCP1		other				3,47E-02	DKK1
BCL6B		transcription regulator				3,47E-02	VEGFA
TP53INP1		other				3,47E-02	CDKN1A
HOXB7		transcription regulator				3,47E-02	VEGFA
GPC1		transmembrane receptor				3,47E-02	VEGFA
Igkv1-117		other				3,47E-02	CDKN1A
SH2B1		other				3,47E-02	PLAUR
IL18BP		other				3,47E-02	VEGFA
TERF2		transcription regulator				3,47E-02	CDKN1A
alpha-santalol		chemical reagent				3,47E-02	CDKN1A
COPS8		other				3,47E-02	CDKN1A
NEK2		kinase				3,47E-02	CDKN1A
GPAT4		enzyme				3,47E-02	DDIT3
ZMYND8		transcription regulator				3,47E-02	CDKN1A
RECK		other				3,47E-02	CDKN1A
PRKCH		kinase				3,47E-02	CDKN1A
IKK-2 inhibitor VIII		chemical drug				3,47E-02	CCL20
butylhydroxybutylnitrosamine		chemical toxicant				3,47E-02	CDKN1A
candesartan cilexetil		chemical drug				3,47E-02	VEGFA
2-hydroxy-1-naphthylaldehyde isonicotinoyl hydrazone		chemical reagent				3,47E-02	CDKN1A
levamisole		chemical drug				3,47E-02	CDKN1A
quinidine		chemical drug				3,47E-02	CDKN1A
largazole		chemical - endogenous non-mammalian				3,47E-02	VEGFA
midazolam		chemical drug				3,47E-02	CYP3A5
glimepiride		chemical drug				3,47E-02	SLC2A1
SU1498		chemical drug				3,47E-02	VEGFA
SS18-SSX1		fusion gene/product				3,47E-02	DKK1
perilla alcohol		chemical drug				3,47E-02	CDKN1A
selenomethionine		chemical - endogenous mammalian				3,47E-02	SQSTM1
C-miR146a		chemical reagent				3,47E-02	MYD88
SLR14		chemical reagent				3,47E-02	CD274
MYO6		other				3,47E-02	DUSP5,ERRFI1
ROR2		kinase				3,47E-02	CDKN1A,MAP1LC3B
Lh		complex				3,52E-02	GK,MAP1LC3B,UPP1,VEGFA
JUND		transcription regulator				3,54E-02	PLAUR,VEGFA
epinephrine		chemical - endogenous mammalian				3,54E-02	CDKN1A,CYP3A5
PP2/AG1879 tyrosine kinase inhibitor		chemical drug				3,62E-02	CDKN1A,VEGFA
bisphenol A		chemical - endogenous mammalian				3,63E-02	ALDH5A1,CDKN1A,SQSTM1
gentamicin		chemical drug		1,000		3,65E-02	CBS/LOC102724560,DDIT3,IRF7,SQSTM1
mir-21		microRNA		-1,029	bias	3,68E-02	CCL20,CD274,CDKN1A,MYD88
topotecan		chemical drug		-1,103		3,68E-02	CDKN1A,DUSP5,SLC2A1,VEGFA
HDAC5		transcription regulator				3,70E-02	CDKN1A,CENPF
mir-15		microRNA				3,70E-02	PIM1,PLAUR
IRF3		transcription regulator				3,76E-02	CD274,IRF7,TNFSF15
CCN1		other				3,78E-02	CDKN1A,VEGFA
phenobarbital		chemical drug				3,78E-02	CDKN1A,CYP3A5
EML4-ALK		fusion gene/product				3,78E-02	CD274,CDKN1A
2-chloro-N(6)cyclopentyladenosine		chemical reagent				3,81E-02	VEGFA
L-serine		chemical - endogenous mammalian				3,81E-02	CDKN1A
nitroglycerin		chemical drug				3,81E-02	PLAUR
geneticin		chemical toxicant				3,81E-02	CDKN1A
CpG ODN 1585		chemical reagent				3,81E-02	IRF7
TASP1		peptidase				3,81E-02	CDKN1A
T 0070907		chemical reagent				3,81E-02	CDKN1A
PARP14		enzyme				3,81E-02	PIM1
SMOC2		other				3,81E-02	CENPF
DPY30		other				3,81E-02	CDKN1A
TRIM25		transcription regulator				3,81E-02	CDKN1A
SLC51A		transporter				3,81E-02	CYP3A5
HDAC11		transcription regulator				3,81E-02	SLC2A1
Fcor		enzyme				3,81E-02	CDKN1A
PRPF19		enzyme				3,81E-02	CDKN1A
HUWE1		transcription regulator				3,81E-02	CDKN1A
SNHG20		other				3,81E-02	CDKN1A
Gcn5l		group				3,81E-02	CDKN1A
MYO1B		other				3,81E-02	SLC2A1
TTR		transporter				3,81E-02	CCL20
HIPK1		kinase				3,81E-02	VEGFA
SLC7A5		transporter				3,81E-02	DDIT3
RLIM		enzyme				3,81E-02	CDKN1A
DAB2IP		other				3,81E-02	CDKN1A
mir-224		microRNA				3,81E-02	CDKN1A
salinomycin		chemical - endogenous non-mammalian				3,81E-02	SQSTM1
SCNN1B		ion channel				3,81E-02	MUC5B
AIMP2		other				3,81E-02	SLC2A1
SART1		other				3,81E-02	VEGFA
GADD45B		other				3,81E-02	CDKN1A
ST3-Hel2A-2		chemical reagent				3,81E-02	DDIT3
TBX1		transcription regulator				3,81E-02	CDKN1A
CAMK2G		kinase				3,81E-02	CDKN1A
KLF7		transcription regulator				3,81E-02	CDKN1A
ATP7A		transporter				3,81E-02	VEGFA
LRPPRC		other				3,81E-02	SQSTM1
CHRNA3		transmembrane receptor				3,81E-02	CDKN1A
JMJD1C		enzyme				3,81E-02	CDKN1A
PBLD		enzyme				3,81E-02	VEGFA
H3C14		other				3,81E-02	RND3
PPBP		cytokine				3,81E-02	VEGFA
SIAH1		enzyme				3,81E-02	CDKN1A
chidamide		chemical drug				3,81E-02	CDKN1A
J11-Cl		chemical reagent				3,81E-02	CCL20
acriflavine		chemical toxicant				3,81E-02	CD274
pargyline		chemical drug				3,81E-02	CDKN1A
clioquinol		chemical drug				3,81E-02	CDKN1A
carmustine		chemical drug				3,81E-02	DKK1
SS18-SSX2		fusion gene/product				3,81E-02	DKK1
iodine		chemical - endogenous mammalian				3,81E-02	VEGFA
adaphostin		chemical drug				3,81E-02	CDKN1A
lamivudine		chemical drug				3,81E-02	TNFSF15
(2-(2-(4-methylthiazol-5-yl)ethoxy)-2-oxoethyl)triphenylphosphonium bromide		chemical reagent				3,81E-02	CDKN1A
nandrolone		chemical drug				3,81E-02	VEGFA
CD44		other				3,81E-02	CD274,CDKN1A,DDIT3
HRAS		enzyme		1,514		3,81E-02	ADM,CCL20,CDKN1A,DDIT3,PLAUR,VEGFA
SCAP		other				3,86E-02	DDIT3,SQSTM1
APLN		other				3,86E-02	ADM,NOSTRIN
CDH1		other				3,86E-02	PLAUR,VEGFA
AREG		growth factor				3,94E-02	CCL20,CENPF
FOSL1		transcription regulator				3,94E-02	ADM,PLAUR
DRD2		G-protein coupled receptor				3,94E-02	MYD88,VEGFA
PKM		kinase				4,02E-02	CD274,SLC2A1
CDKN2A		transcription regulator		-0,766		4,04E-02	CD274,CDKN1A,SERTAD1,VEGFA
[truncated: 190 more rows]
